# Supplementary material for: Histological and Gene Expression Analyses of the Arm and Finger Macroglands of Two Hyloxalus Frogs (Dendrobatidae)
Source: Mol Ecol. 2025 Nov 6;34(22):e70162. doi: 10.1111/mec.70162 (PMC12617036; doi:10.1111/mec.70162)
Supplement: Supplementary file 1 — Table S1: mec70162‐sup‐0001‐TablesS1‐S11.zip. Table S2: mec70162‐sup‐0001‐TablesS1‐S11.zip. Table S3: mec70162‐sup‐0001‐TablesS1‐S11.zip. Table S4: mec70162‐sup‐0001‐TablesS1‐S11.zip. Table S5: mec70162‐sup‐0001‐TablesS1‐S11.zip. Table S6: mec70162‐sup‐0001‐TablesS1‐S11.zip. Table S7: mec70162‐sup‐0001‐TablesS1‐S11.zip. Table S8: mec70162‐sup‐0001‐TablesS1‐S11.zip. Table S9: mec70162‐sup‐0001‐TablesS1‐S11.zip. Table S10: mec70162‐sup‐0001‐TablesS1‐S11.zip. Table S11: mec70162‐sup‐0001‐TablesS1‐S11.zip. [file MEC-34-e70162-s001.zip]

Archive with 2 entries (2 files):
- TABLE_S11_differential_expression_analysis.xlsx
- mec70162-sup-0001-TablesS1-S10.pdf
