# Supplementary material for: Histological and Gene Expression Analyses of the Arm and Finger Macroglands of Two Hyloxalus Frogs (Dendrobatidae)
Source: Mol Ecol. 2025 Nov 6;34(22):e70162. doi: 10.1111/mec.70162 (PMC12617036; doi:10.1111/mec.70162)
Supplement: Supplementary file 1 — Table S1: mec70162‐sup‐0001‐TablesS1‐S11.zip. Table S2: mec70162‐sup‐0001‐TablesS1‐S11.zip. Table S3: mec70162‐sup‐0001‐TablesS1‐S11.zip. Table S4: mec70162‐sup‐0001‐TablesS1‐S11.zip. Table S5: mec70162‐sup‐0001‐TablesS1‐S11.zip. Table S6: mec70162‐sup‐0001‐TablesS1‐S11.zip. Table S7: mec70162‐sup‐0001‐TablesS1‐S11.zip. Table S8: mec70162‐sup‐0001‐TablesS1‐S11.zip. Table S9: mec70162‐sup‐0001‐TablesS1‐S11.zip. Table S10: mec70162‐sup‐0001‐TablesS1‐S11.zip. Table S11: mec70162‐sup‐0001‐TablesS1‐S11.zip. [file MEC-34-e70162-s001.zip › TABLE_S11_differential_expression_analysis.xlsx]

## Sheet: H.azureiventris.arm-leg
ID_transcript	transcript	annotation	baseMean	log2FoldChange	lfcSE	stat	pvalue	padj	TPM_1arm	TPM_2arm	TPM_3arm	TPM_4arm	TPM_1leg	TPM_2leg	TPM_3leg	TPM_4leg
KAG8546770.1	evgvelvLoc46156cd1326163t1	KAG8546770.1 hypothetical protein [Engystomops pustulosus]	434.863	-6.27651	0.477086	-13.1559	1.57341e-39	3.30432e-35	3.40314	1.29862	0.955777	0	134.569	86.2224	104.102	30.4533
XP_044151702.1	evgvelvLoc25966cd1533285t1	XP_044151702.1 homeobox protein Hox-A6 [Bufo gargarizans]	66.7395	-6.09256	0.689071	-8.84171	9.42627e-19	9.89806e-15	0.874819	0.102191	0.105297	0	16.1231	19.7692	14.282	10.6409
KAG8571903.1	evgvelvLoc53859cd1561178t1	KAG8571903.1 hypothetical protein [Engystomops pustulosus]	85.5972	-5.40384	0.693324	-7.7941	6.48677e-15	4.54095e-11	0.342952	0.280432	2.16717	0	26.5738	4.47564	42.1617	35.8997
XP_044155976.1	evgvelvLoc916cd916t1	XP_044155976.1 proto-oncogene tyrosine-protein kinase receptor Ret [Bufo gargarizans]	120.143	-4.52797	0.614234	-7.37173	1.68431e-13	8.84305e-10	0.242859	0.264781	0.59113	0	6.68661	2.43307	7.63933	6.51433
KAG8573087.1	evgvelvLoc31844cd1720007t1	KAG8573087.1 hypothetical protein [Engystomops pustulosus]	55.4315	-4.40754	0.610379	-7.22099	5.16116e-13	2.16779e-09	0.72645	0.475215	0.734488	0.236091	10.6293	21.6039	5.53458	20.3753
KAG9491726.1	evgvelvLoc32235cd1539554t1	KAG9491726.1 hypothetical protein [Eleutherodactylus coqui]	30.3825	-8.12611	1.1517	-7.05575	1.71677e-12	6.00898e-09	0	0	0	0	4.91951	7.88727	2.56077	3.55547
XP_044128096.1	evgvelvLoc40354ct1	XP_044128096.1 prolyl hydroxylase EGLN3 [Bufo gargarizans]	177.889	-3.68813	0.57654	-6.397	1.58456e-10	4.71429e-07	1.79841	3.62738	4.94984	0.292234	60.173	9.57759	60.8261	15.6128
XP_040286485.1	evgvelvLoc13346cd1701509t1	XP_040286485.1 calpain-8-like [Bufo bufo]	305.655	-1.74081	0.272946	-6.37786	1.79583e-10	4.71429e-07	10.2906	4.78823	7.40064	0.87457	24.9289	18.2534	21.6578	8.02223
KAG9491728.1	evgvelvLoc34068cd34068t1	KAG9491728.1 hypothetical protein [Eleutherodactylus coqui]	15.2212	-7.14935	1.23527	-5.78769	7.13595e-09	1.66513e-05	0	0	0	0	3.05872	4.12546	1.8063	1.61496
XP_044160743.1	evgvelvLoc30960cd30960t1	XP_044160743.1 galectin-1 [Bufo gargarizans]	1194.81	-2.03305	0.359368	-5.65729	1.5378e-08	3.22954e-05	245.31	164.182	143.844	5.06914	584.722	373.914	906.967	85.7919
KAG8546770.1	evgvelvLoc37729cd247990t1	KAG8546770.1 hypothetical protein [Engystomops pustulosus]	240.963	-1.57873	0.283586	-5.56703	2.59112e-08	4.94691e-05	17.0157	10.3889	17.204	2.02766	42.655	20.636	79.5499	12.954
XP_040280124.1	evgvelvLoc52915cd1332922t1	XP_040280124.1 serine/threonine-protein kinase SBK2 [Bufo bufo]	37.5625	4.88123	0.922106	5.29357	1.19954e-07	0.000209929	2.44966	10.5763	10.0722	0.557284	0.0770814	2.01501	0	0
XP_044149786.1	evgvelvLoc221cd1507540t1	XP_044149786.1 uncharacterized protein LOC122938385 [Bufo gargarizans]	178.737	-2.59752	0.49647	-5.23199	1.67696e-07	0.000270907	1.35777	1.11025	2.16089	0.143003	11.8875	2.7842	7.83668	5.59149
XP_039379580.1	evgvelvLoc43101cd659104t1	XP_039379580.1 1-aminocyclopropane-1-carboxylate synthase-like protein 1 isoform X1 [Mauremys reevesii]	350.264	-2.27934	0.46374	-4.91513	8.87227e-07	0.0013309	8.93754	7.87041	9.49984	1.73161	52.4062	13.1592	38.3315	46.1413
KAG8568509.1	evgvelvLoc45990cd1325997t1	KAG8568509.1 hypothetical protein [Engystomops pustulosus]	19.2689	-3.19113	0.656123	-4.86362	1.15256e-06	0.00161366	0.685904	0.467387	0.288956	0.0928807	3.86691	5.60586	4.25575	0.9161
XP_040263215.1	evgvelvLoc8609cd8609t1	XP_040263215.1 complement factor H isoform X8 [Bufo bufo]	240.295	-1.24556	0.257739	-4.83265	1.3473e-06	0.00176842	1.07081	2.8362	2.41245	3.06396	1.59316	6.27838	7.33589	16.4627
KAG9473047.1	evgvelvLoc31834cd1311841t1	KAG9473047.1 hypothetical protein [Eleutherodactylus coqui]	26.7543	-3.00022	0.634598	-4.72774	2.2703e-06	0.00280462	0.786504	0.192937	1.06027	0	4.76404	2.17724	5.10691	1.41812
XP_044147244.1	evgvelvLoc26380cd1306387t1	XP_044147244.1 calpain-13-like [Bufo gargarizans]	88.8375	-3.16497	0.671492	-4.71334	2.43686e-06	0.00284314	0.421944	0.966067	1.31539	0.0685643	5.47675	2.3361	6.10052	11.7923
KAG8596718.1	evgvelvLoc36538ct1	KAG8596718.1 hypothetical protein [Engystomops pustulosus]	12.9449	4.25746	0.905986	4.69926	2.61112e-06	0.00288611	1.73859	1.57396	0.994008	0.807182	0.0976905	0	0.161271	0.0621984
XP_040283682.1	evgvelvLoc18498ct1	XP_040283682.1 serotransferrin-A-like [Bufo bufo]	1890.73	1.75434	0.375386	4.67344	2.96191e-06	0.00311015	143.02	173.221	115.039	20.2448	22.3348	32.7793	40.3563	28.9075
XP_044142960.1	evgvelvLoc36365cd879614t1	XP_044142960.1 diacylglycerol O-acyltransferase 2 [Bufo gargarizans]	25.144	2.67563	0.582726	4.59157	4.39924e-06	0.00421238	3.43142	2.0042	2.61581	3.05348	0.44989	0.646194	0.141466	0.98208
XP_040297168.1	evgvelvLoc44565cd1938583t1	XP_040297168.1 nmrA-like family domain-containing protein 1 [Bufo bufo]	149.641	1.2668	0.275935	4.59093	4.41276e-06	0.00421238	14.8459	11.8158	16.9282	20.8271	7.63002	4.30543	7.96883	12.6901
XP_040265140.1	evgvelvLoc22912cd401354t1	XP_040265140.1 myosin-binding protein C, cardiac-type isoform X1 [Bufo bufo]	671.158	4.90689	1.07453	4.56655	4.95814e-06	0.00449812	11.7347	131.381	84.0846	1.19178	0.206052	18.977	0.226772	0.209906
KAG8587837.1	evgvelvLoc45058cd423500t1	KAG8587837.1 hypothetical protein [Engystomops pustulosus]	7.94537	-6.24352	1.3695	-4.55897	5.14046e-06	0.00449812	0	0	0	0	0.744071	1.42822	0.893336	2.15337
XP_044140535.1	evgvelvLoc94246cd472688t1	XP_044140535.1 trefoil factor 2-like [Bufo gargarizans]	1569.13	-1.06937	0.240497	-4.44651	8.72778e-06	0.00733169	649.259	411.6	446.641	28.4363	1005.4	683.965	1136.8	158.357
XP_040266934.1	evgvelvLoc14947cd2098741t1	XP_040266934.1 cochlin [Bufo bufo]	206.057	2.34751	0.534337	4.39331	1.11635e-05	0.00901713	29.6583	16.8551	7.99086	6.54757	1.46627	13.7451	2.51548	1.37287
KAG8540150.1	evgvelvLoc38317cd881566t1	KAG8540150.1 hypothetical protein [Engystomops pustulosus]	1843.16	-1.08258	0.247093	-4.38127	1.17987e-05	0.00917724	1194.5	3421.86	672.867	126.268	2178.26	4868.29	2234.27	535.205
KAG9476225.1	evgvelvLoc31401cd409843t1	KAG9476225.1 hypothetical protein [Eleutherodactylus coqui]	29.5036	-1.88543	0.439074	-4.2941	1.75401e-05	0.0131557	1.01315	1.4728	1.32787	0.823164	3.3651	5.25316	5.3603	5.86374
XP_040188471.1	evgvelvLoc42648ct1	XP_040188471.1 perilipin-2-like [Rana temporaria]	148.591	1.41221	0.330089	4.27829	1.88335e-05	0.0135904	12.396	7.40992	9.57993	24.9356	5.64906	1.89325	6.14309	11.6464
KAG8548668.1	evgvelvLoc33645cd33645t1	KAG8548668.1 hypothetical protein [Engystomops pustulosus]	213.735	-1.37423	0.32172	-4.27153	1.94139e-05	0.0135904	74.4206	29.7258	42.4765	0	149.461	66.999	175.773	0
XP_040285591.1	evgvelvLoc38652cd1726815t1	XP_040285591.1 cystatin-like [Bufo bufo]	1121.49	0.794562	0.187697	4.23321	2.30383e-05	0.0156073	245.593	254.158	280.998	446.315	134.97	156.34	186.353	396.574
KAG8553019.1	evgvelvLoc17086cd227347t1	KAG8553019.1 hypothetical protein [Engystomops pustulosus]	1858.22	1.17143	0.278022	4.21344	2.51515e-05	0.0165065	748.712	629.259	652.489	276.566	267.562	513.421	272.446	160.189
XP_040292775.1	evgvelvLoc57cd57t1	XP_040292775.1 182 kDa tankyrase-1-binding protein isoform X3 [Bufo bufo]	4344.86	-1.38547	0.329961	-4.19888	2.68236e-05	0.0169965	22.0325	25.1618	51.9467	47.5654	99.3746	74.5517	139.278	111.778
KAI4800879.1	evgvelvLoc38970cd882219t1	KAI4800879.1 hypothetical protein, partial [Chaenocephalus aceratus]	16.998	3.75266	0.894961	4.1931	2.75168e-05	0.0169965	16.7279	9.35891	17.0613	2.86128	5.19436	0.696346	0.381112	0
XP_040286115.1	evgvelvLoc14518cd392960t1	XP_040286115.1 uncharacterized protein LOC120999308 [Bufo bufo]	157.33	-1.46222	0.351899	-4.15524	3.24951e-05	0.0192246	2.37347	1.22726	3.52902	1.75825	11.0379	2.18092	8.18918	9.37024
KAG9475972.1	evgvelvLoc1162cd844411t1	KAG9475972.1 hypothetical protein [Eleutherodactylus coqui]	819.21	-1.18402	0.285167	-4.15202	3.29549e-05	0.0192246	4.72554	5.75372	8.77433	5.06706	15.1958	15.7353	18.2499	13.355
KAG8568490.1	evgvelvLoc26910cd1306917t1	KAG8568490.1 hypothetical protein [Engystomops pustulosus]	943.227	-1.76926	0.427637	-4.1373	3.51419e-05	0.0199464	108.909	56.7739	65.1713	1.39863	199.424	150.586	174.271	36.4417
XP_041109816.1	evgvelvLoc17400cd1524719t1	XP_041109816.1 LOW QUALITY PROTEIN: meprin A subunit alpha [Polyodon spathula]	54.4742	2.51275	0.610144	4.11829	3.81691e-05	0.0210945	36.1217	22.7623	13.9608	19.6552	3.91036	20.9686	2.00833	2.3237
KAG8546770.1	evgvelvLoc32231cd875480t1	KAG8546770.1 hypothetical protein [Engystomops pustulosus]	837.145	-1.11129	0.272441	-4.07902	4.52266e-05	0.024354	103.229	52.594	79.5206	3.59448	163.481	95.4637	171.572	25.3399
XP_040268826.1	evgvelvLoc33948cd2117742t1	XP_040268826.1 serine protease inhibitor A3L-like isoform X1 [Bufo bufo]	11.2407	5.35346	1.31957	4.05699	4.97102e-05	0.0257801	0.231325	0.378309	0.292355	5.45046	0	0	0	0
XP_044160280.1	evgvelvLoc53287cd431729t1	XP_044160280.1 putative methyltransferase DDB_G0268948 [Bufo gargarizans]	100.799	-1.58041	0.38983	-4.05409	5.03303e-05	0.0257801	7.07374	3.62738	5.96001	2.63011	27.9172	18.0172	10.6913	10.4486
XP_044134273.1	evgvelvLoc25152cd235413t1	XP_044134273.1 nicotinamide N-methyltransferase-like [Bufo gargarizans]	2387.56	-1.57507	0.390466	-4.03382	5.48768e-05	0.0274397	224.494	139.509	230.151	5.43781	472.507	265.307	556.26	92.6098
XP_034643476.1	evgvelvLoc50982cd1330989t1	XP_034643476.1 chelonianin-like [Trachemys scripta elegans]	464.492	-1.39484	0.347784	-4.01066	6.05494e-05	0.0295721	142.139	94.4347	126.946	3.75327	306.092	147.273	343.024	45.5622
XP_044151184.1	evgvelvLoc28213cd406655t1	XP_044151184.1 serpin B4-like [Bufo gargarizans]	104.789	1.92174	0.49784	3.86015	0.000113316	0.0540853	17.898	4.53485	28.6733	70.456	4.56098	4.78515	4.58312	17.676
XP_044147562.1	evgvelvLoc9422ct1	XP_044147562.1 acetyl-coenzyme A thioesterase [Bufo gargarizans]	90.1583	2.85382	0.747861	3.81597	0.000135648	0.0633055	4.12332	1.78499	21.2943	0.197066	0.648726	1.57308	0.797954	0
KAG8548668.1	evgvelvLoc40955ct1	KAG8548668.1 hypothetical protein [Engystomops pustulosus]	218.657	-1.58267	0.416905	-3.79624	0.000146909	0.0670705	71.154	39.7933	56.2236	0.898621	164.441	65.3173	170.124	22.8968
XP_018411585.1	evgvelvLoc32cd1894050t1	XP_018411585.1 protein AHNAK2 [Nanorana parkeri]	500.338	-1.00022	0.265733	-3.76399	0.000167225	0.0747213	4.03112	5.78623	2.85887	2.92177	4.91634	9.54207	8.00935	14.9609
XP_044150679.1	evgvelvLoc33502cd1057530t1	XP_044150679.1 cytochrome P450 2C39-like [Bufo gargarizans]	2616.52	-0.654861	0.174242	-3.75834	0.000171047	0.0748366	214.464	102.68	163.515	17.6249	274.327	167.353	318.559	47.9151
KAG8582310.1	evgvelvLoc84700ct1	KAG8582310.1 hypothetical protein [Engystomops pustulosus]	324.903	6.08243	1.62333	3.74689	0.000179038	0.0767342	8.12824	37.9798	65.9411	113.589	0.182689	254.216	0.201059	0.697895
KAG8582135.1	evgvelvLoc20814ct1	KAG8582135.1 hypothetical protein [Engystomops pustulosus]	70.9144	1.75538	0.469542	3.73849	0.000185126	0.0772274	2.92329	3.28677	8.18077	4.07163	1.31407	1.85795	1.03946	1.6733
XP_044150679.1	evgvelvLoc6762cd217023t1	XP_044150679.1 cytochrome P450 2C39-like [Bufo gargarizans]	1004.74	-0.918136	0.245804	-3.73523	0.000187543	0.0772274	68.5802	36.8294	40.6428	3.35933	83.005	63.5295	93.3084	16.8982
XP_044126969.1	evgvelvLoc59070ct1	XP_044126969.1 C-factor-like [Bufo gargarizans]	332.408	1.31961	0.356279	3.70387	0.000212337	0.0857555	27.636	26.301	15.9472	83.4939	5.84604	25.1644	6.33337	48.3874
XP_040288390.1	evgvelvLoc52832cd668835t1	XP_040288390.1 troponin T, slow skeletal muscle isoform X1 [Bufo bufo]	535.063	5.35182	1.45341	3.68224	0.000231196	0.0916103	11.5098	40.7051	66.55	131.389	0.339534	229.635	0.498235	1.44118
XP_044157750.1	evgvelvLoc56018cd56018t1	XP_044157750.1 deoxyribonuclease gamma-like [Bufo gargarizans]	63.8906	1.54694	0.422127	3.66464	0.000247685	0.0963265	6.04215	3.09839	5.52227	14.4778	1.61121	2.18696	2.48252	4.5137
XP_040264749.1	evgvelvLoc12457cd1700620t1	XP_040264749.1 atrial natriuretic peptide receptor 1-like [Bufo bufo]	223.384	-0.848514	0.232561	-3.64856	0.000263711	0.0990296	5.10471	11.1697	4.42047	4.4931	7.88256	16.9723	10.1483	15.9558
KAG9491724.1	evgvelvLoc66227cd1346234t1	KAG9491724.1 hypothetical protein [Eleutherodactylus coqui]	10.0423	-3.78284	1.0369	-3.64822	0.000264066	0.0990296	0	0.0899895	0.370898	0.089415	1.03887	3.2206	1.42917	1.98431
KAG8546057.1	evgvelvLoc23970cd639973t1	KAG8546057.1 hypothetical protein [Engystomops pustulosus]	1239.23	-0.949852	0.261675	-3.6299	0.000283531	0.104464	274.029	195.277	236.262	16.9888	393.733	303.607	477.343	99.2157
KAG8569651.1	evgvelvLoc25930ct1	KAG8569651.1 hypothetical protein [Engystomops pustulosus]	50.5744	2.32366	0.644729	3.60408	0.00031326	0.113427	2.45782	10.8218	13.4605	0.15361	0.669274	5.23376	0.982097	0
XP_044146782.1	evgvelvLoc116cd843365t1	XP_044146782.1 dystonin isoform X13 [Bufo gargarizans]	2017.74	-0.974421	0.270777	-3.59861	0.000319928	0.113878	13.5427	12.9181	9.08881	8.68148	14.0012	23.0935	26.5683	42.8647
XP_044145402.1	evgvelvLoc8865cd2092659t1	XP_044145402.1 ectonucleotide pyrophosphatase/phosphodiesterase family member 3 isoform X2 [Bufo gargarizans]	443.07	-1.09097	0.30354	-3.59414	0.000325459	0.113916	16.6226	9.3148	11.3087	1.11847	25.9629	15.8149	22.6444	8.65298
KAG8590263.1	evgvelvLoc82127ct1	KAG8590263.1 hypothetical protein [Engystomops pustulosus]	578.089	8.51564	2.37589	3.5842	0.000338117	0.116406	8.35068	58.259	61.2273	207.585	0.139768	290.471	0	0
KAG9479775.1	evgvelvLoc44506cd44506t1	KAG9479775.1 hypothetical protein [Eleutherodactylus coqui]	22.7383	2.00466	0.563251	3.5591	0.000372134	0.126051	2.31564	3.18905	0.821494	6.53542	0.47937	0.57837	0.527573	2.31959
XP_040200424.1	evgvelvLoc46555cd889804t1	XP_040200424.1 uncharacterized protein LOC120932241 [Rana temporaria]	11287.4	2.03185	0.573557	3.54254	0.000396292	0.130523	3843.9	3549.76	2457.33	283.86	1960.92	3615.31	302.13	27.7597
KAG8568510.1	evgvelvLoc12624cd1292631t1	KAG8568510.1 hypothetical protein [Engystomops pustulosus]	56.9541	-1.58098	0.446961	-3.53717	0.000404442	0.130523	7.30325	4.70859	2.72169	0.798774	10.9378	8.8867	15.1991	8.86327
XP_044150305.1	evgvelvLoc46829cd1734992t1	XP_044150305.1 insulin-like growth factor-binding protein 3 [Bufo gargarizans]	134.347	-0.898413	0.254436	-3.53099	0.000414005	0.130523	12.766	4.31949	8.80884	7.33203	19.3057	7.22459	21.7234	25.1346
KAG9484493.1	evgvelvLoc32786cd411228t1	KAG9484493.1 hypothetical protein [Eleutherodactylus coqui]	280.597	0.784324	0.22233	3.52774	0.00041912	0.130523	53.2246	24.8564	49.986	10.6503	28.4463	12.1554	35.6114	11.6592
XP_040286251.1	evgvelvLoc62869ct1	XP_040286251.1 GTP cyclohydrolase 1-like [Bufo bufo]	49.1387	1.32934	0.376932	3.52675	0.000420692	0.130523	5.71688	6.37458	4.26942	11.2954	2.65744	2.36359	2.36222	5.59648
KAG8545268.1	evgvelvLoc75017cd1099045t1	KAG8545268.1 hypothetical protein [Engystomops pustulosus]	1022.17	0.812963	0.230611	3.52525	0.000423085	0.130523	387.107	198.967	362.744	9.15262	202.852	149.199	202.326	7.38606
XP_040208751.1	evgvelvLoc7428cd7428t1	XP_040208751.1 ATP-dependent translocase ABCB1-like [Rana temporaria]	450.625	-0.713277	0.202539	-3.52167	0.00042884	0.130523	10.5529	7.30153	8.07441	1.35572	14.2083	11.4141	17.2182	3.9302
KAG9472744.1	evgvelvLoc2917cd2917t1	KAG9472744.1 hypothetical protein [Eleutherodactylus coqui]	998.07	-0.761127	0.218453	-3.48417	0.000493668	0.14675	19.9623	9.07736	12.4526	2.31131	22.3527	15.0776	30.8424	7.48432
KAG9470592.1	evgvelvLoc18334cd1042362t1	KAG9470592.1 hypothetical protein [Eleutherodactylus coqui]	62.2197	-1.12017	0.322028	-3.4785	0.000504231	0.14675	2.15241	2.42599	1.81352	1.18162	4.53047	5.52132	4.93567	3.55463
XP_040183308.1	evgvelvLoc53851cd1742014t1	XP_040183308.1 phospholipase A2 inhibitor and Ly6/PLAUR domain-containing protein-like [Rana temporaria]	908.504	1.18135	0.340028	3.47427	0.000512243	0.14675	217.011	328.892	153.608	6.10827	79.9542	72.8416	86.4919	9.84808
XP_040264818.1	evgvelvLoc13292cd856541t1	XP_040264818.1 mucin-5AC-like [Bufo bufo]	344.43	-0.932234	0.268327	-3.47424	0.000512297	0.14675	43.9517	45.397	63.9933	6.73476	105.241	62.5119	130.844	24.1374
KAG8567916.1	evgvelvLoc1189cd379631t1	KAG8567916.1 hypothetical protein [Engystomops pustulosus]	3914.41	4.46398	1.2858	3.47174	0.000517094	0.14675	26.9292	211.427	150.843	12.0348	1.2558	319.963	5.77755	0.0524299
XP_044157967.1	evgvelvLoc43286cd421728t1	XP_044157967.1 smoothelin-like protein 1 [Bufo gargarizans]	54.615	3.02381	0.873868	3.46026	0.000539663	0.150469	1.87392	9.6602	9.54192	0.39718	0	9.53725	0.282149	0.244842
KAG9474436.1	evgvelvLoc61834cd61834t1	KAG9474436.1 hypothetical protein [Eleutherodactylus coqui]	311.332	7.89486	2.28318	3.45784	0.000544528	0.150469	5.12262	36.8104	58.5941	49.1877	0.122113	170.169	0	0
KAG8549211.1	evgvelvLoc51376cd1945394t1	KAG8549211.1 hypothetical protein [Engystomops pustulosus]	225.166	1.45358	0.422772	3.43823	0.00058554	0.1597	37.4457	30.974	67.8508	11.7467	15.2402	13.9508	51.6949	2.02754
XP_040280098.1	evgvelvLoc59337cd1339344t1	XP_040280098.1 troponin I, slow skeletal muscle [Bufo bufo]	143.982	7.14197	2.08667	3.42266	0.000620107	0.165728	4.02922	15.9463	22.8133	34.0461	0	71.2575	0.139533	0
XP_040283237.1	evgvelvLoc26816ct1	XP_040283237.1 carbonic anhydrase 6 [Bufo bufo]	823.642	-1.47692	0.431695	-3.42121	0.000623422	0.165728	45.6373	23.6147	42.5936	0.680773	75.0972	50.6757	84.2929	14.7162
XP_040298374.1	evgvelvLoc15755ct1	XP_040298374.1 dachshund homolog 2 isoform X2 [Bufo bufo]	66.6737	1.12116	0.329191	3.4058	0.000659711	0.173182	3.95007	3.10078	3.63878	4.45031	1.86441	1.45797	2.32547	2.53236
KAG9476229.1	evgvelvLoc17495ct1	KAG9476229.1 hypothetical protein [Eleutherodactylus coqui]	78.3753	-1.00174	0.296906	-3.37393	0.000741027	0.192127	4.50399	3.0889	3.3052	1.88873	7.02902	6.37774	7.04401	8.07736
KAG8562564.1	evgvelvLoc35726ct1	KAG8562564.1 hypothetical protein [Engystomops pustulosus]	85.1604	1.44863	0.431101	3.3603	0.00077859	0.197511	4.76964	23.7988	9.84166	1.10721	2.29718	14.3969	2.61244	0.292517
KAG8544931.1	evgvelvLoc26742cd1050770t1	KAG8544931.1 hypothetical protein [Engystomops pustulosus]	49.8322	1.60459	0.477752	3.35862	0.000783338	0.197511	8.81426	1.10884	11.9966	16.1132	5.06699	0.536267	2.935	5.9428
KAG9476228.1	evgvelvLoc30879cd30879t1	KAG9476228.1 hypothetical protein [Eleutherodactylus coqui]	19.9277	-2.2162	0.660316	-3.35627	0.000790008	0.197511	0.826159	0.540441	0.696084	0.0671239	1.75473	3.78992	1.85966	2.73098
XP_044142805.1	evgvelvLoc45716cd424158t1	XP_044142805.1 retinol dehydrogenase 7-like [Bufo gargarizans]	417.632	-0.972588	0.291603	-3.33532	0.000852018	0.209652	48.2713	22.3336	34.1191	1.54104	54.6839	40.5795	80.2983	9.97474
XP_040286485.1	evgvelvLoc18696cd2102490t1	XP_040286485.1 calpain-8-like [Bufo bufo]	4031.05	-0.685559	0.205676	-3.3332	0.000858534	0.209652	318.644	142.261	240.287	14.7047	400.609	246.289	374.155	52.8622
XP_040286485.1	evgvelvLoc18870cd2102664t1	XP_040286485.1 calpain-8-like [Bufo bufo]	1366.18	-1.07222	0.322308	-3.32668	0.000878859	0.212148	99.3895	48.5832	70.4431	4.01037	125.451	83.5263	146.085	33.9392
XP_040285085.1	evgvelvLoc20637ct1	XP_040285085.1 CCN family member 2 [Bufo bufo]	313.403	-0.857866	0.260252	-3.29629	0.000979692	0.233801	17.3696	19.6875	11.3746	12.5754	22.728	27.7483	25.9067	58.3132
XP_040283616.1	evgvelvLoc5377cd383819t1	XP_040283616.1 kyphoscoliosis peptidase isoform X1 [Bufo bufo]	170.683	3.55053	1.08311	3.2781	0.00104509	0.24514	1.60405	15.38	9.85288	0.0630611	0.305283	3.94932	0.111994	0
XP_044140776.1	evgvelvLoc24197cd867446t1	XP_044140776.1 epoxide hydrolase 1-like [Bufo gargarizans]	614.458	0.953336	0.29095	3.27663	0.00105055	0.24514	51.0593	42.3218	19.0785	42.4638	14.5196	27.2406	9.06064	61.6299
XP_040287675.1	evgvelvLoc19586cd1913604t1	XP_040287675.1 5-beta-cholestane-3-alpha,7-alpha-diol 12-alpha-hydroxylase [Bufo bufo]	679.404	-0.976911	0.299023	-3.26701	0.0010869	0.249243	43.2308	25.5803	33.5551	2.62611	50.3077	44.327	70.6072	18.0966
XP_004414284.2	evgvelvLoc59802cd1747965t1	XP_004414284.2 cysteine-rich secretory protein 2-like [Odobenus rosmarus divergens]	232.993	1.1087	0.339495	3.26572	0.00109187	0.249243	79.4066	196.029	78.3737	40.2459	24.6888	104.077	81.5141	18.5598
XP_040286022.1	evgvelvLoc11467cd389909t1	XP_040286022.1 homeobox protein Meis1 isoform X1 [Bufo bufo]	378.351	-1.1684	0.358695	-3.25735	0.00112457	0.253948	9.41167	12.7449	12.9807	8.32868	42.4889	16.0733	33.1118	27.0822
XP_044142097.1	evgvelvLoc32607cd648610t1	XP_044142097.1 R-spondin-1 [Bufo gargarizans]	66.9468	1.05427	0.324433	3.24957	0.00115578	0.258218	8.96383	8.63017	8.77066	13.8611	4.32185	5.26014	4.38092	9.26878
XP_040271769.1	evgvelvLoc38326ct1	XP_040271769.1 dynein light chain Tctex-type protein 2B-like [Bufo bufo]	26.8592	1.89087	0.582887	3.24398	0.00117873	0.260573	4.02189	4.87216	0.502024	9.44005	0.820255	2.00287	0.386887	2.08899
XP_044125677.1	evgvelvLoc15473cd858722t1	XP_044125677.1 catalase-like [Bufo gargarizans]	1264.28	-1.02378	0.317721	-3.22226	0.00127183	0.278226	83.0501	65.188	39.6619	5.26716	142.747	83.3788	77.6654	39.5483
XP_040297267.1	evgvelvLoc16307cd16307t1	XP_040297267.1 melanoregulin [Bufo bufo]	146.992	-1.21597	0.379217	-3.20654	0.00134343	0.289158	8.00337	7.87747	15.3597	9.51304	21.5692	22.507	17.1941	56.1192
XP_044142853.1	evgvelvLoc18139ct1	XP_044142853.1 protein-glutamine gamma-glutamyltransferase E-like [Bufo gargarizans]	368.943	0.979343	0.305541	3.20527	0.00134934	0.289158	19.5924	20.6374	26.0927	2.67019	10.739	14.7964	15.8314	1.13956
XP_044153099.1	evgvelvLoc16574cd859823t1	XP_044153099.1 putative pre-mRNA-splicing factor ATP-dependent RNA helicase DHX32 isoform X1 [Bufo gargarizans]	35.2168	1.66759	0.522397	3.19219	0.00141198	0.299525	1.80415	3.14293	1.55314	0.350526	0.215971	2.10941	0.509332	0.196438
KAG8591325.1	evgvelvLoc39539cd39539t1	KAG8591325.1 hypothetical protein [Engystomops pustulosus]	13.4666	2.68421	0.849104	3.16123	0.00157103	0.329933	2.75429	1.5953	1.06363	2.23781	0.361113	0.181538	0	2.06925
XP_040298453.1	evgvelvLoc598cd210859t1	XP_040298453.1 cytochrome P450 2A13-like [Bufo bufo]	729.683	-1.15829	0.368565	-3.1427	0.00167399	0.347117	46.3631	25.8081	32.9655	1.10531	52.9097	48.2477	72.3635	12.7007
KAG9483635.1	evgvelvLoc31904ct1	KAG9483635.1 hypothetical protein [Eleutherodactylus coqui]	37.5103	1.86999	0.59542	3.14062	0.00168592	0.347117	2.70263	9.80061	3.86119	5.44185	1.47898	0.557632	1.32251	4.00201
UGY75777.1	evgvelvLoc29145cd29145t1	UGY75777.1 sodefrin precursor-like factor C [Plectrohyla sagorum]	357.596	0.917651	0.293421	3.12742	0.0017635	0.359566	98.5758	64.8713	80.5306	7.56059	46.403	46.5304	60.6274	3.47579
XP_040283207.1	evgvelvLoc19413cd229674t1	XP_040283207.1 cytochrome P450 2K6-like [Bufo bufo]	160.449	-0.897678	0.287306	-3.12447	0.00178124	0.35969	11.5098	4.36266	9.24306	0.584469	13.6757	9.10345	19.3066	2.88236
KAG8548287.1	evgvelvLoc34438cd244699t1	KAG8548287.1 hypothetical protein [Engystomops pustulosus]	484.408	0.761759	0.244373	3.1172	0.00182578	0.361874	65.8761	61.0863	68.8285	7.40968	42.5869	40.8233	46.1973	5.1508
XP_040265221.1	evgvelvLoc19645cd229906t1	XP_040265221.1 wnt inhibitory factor 1 [Bufo bufo]	1021.57	0.691001	0.221742	3.11624	0.00183172	0.361874	55.389	66.2103	68.6841	104.37	38.1563	32.1141	46.1247	123.036
UGY75777.1	evgvelvLoc9130cd219391t1	UGY75777.1 sodefrin precursor-like factor C [Plectrohyla sagorum]	103.619	1.22506	0.393365	3.11431	0.00184375	0.361874	33.1607	23.335	17.5966	4.14499	14.0463	12.2312	13.3884	0.958191
KAG8558484.1	evgvelvLoc28492cd28492t1	KAG8558484.1 hypothetical protein [Engystomops pustulosus]	1305.72	0.745558	0.240288	3.10277	0.0019172	0.372806	535.547	889.797	410.028	273.055	389.541	580.734	260.721	204.866
XP_044131767.1	evgvelvLoc2309ct1	XP_044131767.1 uncharacterized protein LOC122924584 isoform X1 [Bufo gargarizans]	237.915	0.84229	0.272698	3.08873	0.00201016	0.387298	4.1098	7.93768	4.88856	2.1304	2.76487	4.38312	3.47759	1.35985
XP_040291407.1	evgvelvLoc2180ct1	XP_040291407.1 transient receptor potential cation channel subfamily V member 6-like [Bufo bufo]	45.1435	1.50545	0.489019	3.0785	0.00208043	0.397193	4.99623	0.527151	3.59853	0.19642	1.23614	0.0956049	2.58136	0.121083
KAG9490444.1	evgvelvLoc49440cd1737603t1	KAG9490444.1 hypothetical protein [Eleutherodactylus coqui]	6.86062	3.78811	1.23562	3.06576	0.00217118	0.410784	0.728244	0.669922	1.15047	0.887527	0	0.0719988	0	0.547115
XP_044128185.1	evgvelvLoc18816cd1706979t1	XP_044128185.1 tetratricopeptide repeat protein 39B [Bufo gargarizans]	75.8107	1.11051	0.365319	3.03983	0.00236711	0.443854	6.2119	2.97335	5.31896	2.50301	4.13177	1.39806	2.7983	1.16356
XP_015796659.1	evgvelvLoc38545ct1	XP_015796659.1 uncharacterized protein LOC107372982 [Nothobranchius furzeri]	22.4955	-1.54614	0.511203	-3.02451	0.00249038	0.46276	9.68456	2.15975	5.56348	1.43064	16.622	8.00798	20.199	9.26013
XP_044125929.1	evgvelvLoc29430cd1309437t1	XP_044125929.1 myosin light chain kinase 3 isoform X3 [Bufo gargarizans]	24.1829	3.08194	1.01987	3.02189	0.00251201	0.46276	0.447631	1.09808	2.22101	0.808203	0	3.34375	0.2153	0.0498216
XP_044145454.1	evgvelvLoc718cd379160t1	XP_044145454.1 protocadherin Fat 4-like isoform X1 [Bufo gargarizans]	258.061	-1.3806	0.458005	-3.01438	0.00257507	0.470252	5.03393	3.06357	2.39185	0.134097	4.77792	5.796	7.93042	2.52953
XP_040262416.1	evgvelvLoc34539cd34539t1	XP_040262416.1 cytochrome P450 2G1-like [Bufo bufo]	13.4115	-1.96512	0.653742	-3.00597	0.00264739	0.479292	0.551861	0.100279	0.361645	0.149459	1.59179	0.436483	1.27407	1.59699
CBN81178.1	evgvelvLoc17103cd2100897t1	CBN81178.1 Pol polyprotein [Dicentrarchus labrax]	96.2055	-1.45315	0.485873	-2.99079	0.00278254	0.498001	7.95965	3.58226	2.59939	0.150397	9.61066	5.56349	11.1647	3.39944
KAG8558148.1	evgvelvLoc8233ct1	KAG8558148.1 hypothetical protein [Engystomops pustulosus]	710.107	-0.938317	0.314239	-2.986	0.00282653	0.498001	22.7056	13.9088	34.054	1.58487	46.7099	16.9711	55.9665	9.92623
XP_044149575.1	evgvelvLoc29942ct1	XP_044149575.1 secreted frizzled-related protein 4 [Bufo gargarizans]	36.2389	2.26456	0.758616	2.98512	0.00283471	0.498001	4.23812	3.60697	4.59109	3.1623	0.884514	1.23137	3.44454	0
MBN3293717.1	evgvelvLoc10806cd2094600t1	MBN3293717.1 TCB1 transposase [Polypterus senegalus]	177.685	1.13989	0.382196	2.98247	0.00285933	0.498001	4.41525	25.4169	13.3923	23.174	2.36183	15.8544	9.55633	7.25337
XP_044138850.1	evgvelvLoc36563cd415005t1	XP_044138850.1 transcription factor jun-B [Bufo gargarizans]	2499.09	-0.68191	0.228721	-2.9814	0.0028693	0.498001	247.295	147.823	248.676	44.7425	319.872	172.755	543.457	161.564
XP_044156974.1	evgvelvLoc56963cd672966t1	XP_044156974.1 proteoglycan 4 isoform X2 [Bufo gargarizans]	10.1234	2.49603	0.841314	2.96682	0.00300899	0.517965	0.508515	3.99181	0.257071	1.07421	0.0800051	0.48264	0.0880501	0.407507
KAG8546770.1	evgvelvLoc27243ct1	KAG8546770.1 hypothetical protein [Engystomops pustulosus]	1550.78	-0.867502	0.292972	-2.96104	0.00306605	0.523497	414.797	208.845	293.091	14.7858	518.825	316.66	509.242	95.7568
XP_044124591.1	evgvelvLoc278cd843527t1	XP_044124591.1 tenascin-X [Bufo gargarizans]	406.164	1.26357	0.429533	2.94173	0.00326387	0.552779	5.91576	8.76041	8.93128	2.84017	1.39164	5.84309	1.69087	5.07526
AAS98253.1	evgvelvLoc28880ct1	AAS98253.1 homeobox protein MSX2 [Eleutherodactylus coqui]	490.679	0.728305	0.248555	2.93016	0.0033879	0.55907	66.0754	65.9016	53.4568	43.2824	38.4893	38.156	51.267	31.72
KAG8545268.1	evgvelvLoc78351cd694354t1	KAG8545268.1 hypothetical protein [Engystomops pustulosus]	1047.62	0.957426	0.326898	2.92882	0.00340248	0.55907	393.998	239.342	400.859	2.14843	226.095	152.032	121.509	2.85255
KAG8549301.1	evgvelvLoc67953cd67953t1	KAG8549301.1 hypothetical protein [Engystomops pustulosus]	1801.94	0.573535	0.195889	2.92786	0.00341302	0.55907	719.887	395.522	597.597	79.1745	453.264	316.136	418.562	81.7784
XP_044142708.1	evgvelvLoc11021ct1	XP_044142708.1 fibromodulin [Bufo gargarizans]	56.8549	2.24427	0.76664	2.92741	0.00341798	0.55907	2.0654	9.32261	4.38533	1.27535	0.454931	15.0943	0.643728	0
XP_044145155.1	evgvelvLoc7038cd385480t1	XP_044145155.1 probable cation-transporting ATPase 13A4 [Bufo gargarizans]	37.5439	1.24285	0.424951	2.92469	0.00344798	0.55907	0.698671	2.32602	0.883002	0.466289	0.157032	1.12493	0.626482	0.299941
KAG8585231.1	evgvelvLoc51651cd1075679t1	KAG8585231.1 hypothetical protein [Engystomops pustulosus]	657.178	0.638053	0.218247	2.92354	0.00346075	0.55907	132.938	124.233	120.129	24.8984	94.9563	72.8276	76.8527	28.5354
XP_040216128.1	evgvelvLoc53997cd1742160t1	XP_040216128.1 uncharacterized protein LOC120945789 isoform X1 [Rana temporaria]	174.94	-1.49838	0.513241	-2.91945	0.00350647	0.562133	15.2409	16.6166	25.2069	0.229313	39.6313	19.8675	54.6121	9.75384
XP_044146627.1	evgvelvLoc67641cd446083t1	XP_044146627.1 myosin regulatory light chain 2, ventricular/cardiac muscle isoform [Bufo gargarizans]	55.775	6.97054	2.39054	2.91589	0.0035468	0.564291	3.41697	7.49985	10.3037	7.15974	0	40.1121	0	0
XP_044160645.1	evgvelvLoc44275cd1732438t1	XP_044160645.1 homeobox protein engrailed-1-B-like [Bufo gargarizans]	31.9432	-2.81608	0.968158	-2.9087	0.00362932	0.573078	0.381386	0.103953	0	0.516449	0.300019	0.8044	0.110063	30.181
KAG8546169.1	evgvelvLoc19328cd397770t1	KAG8546169.1 hypothetical protein [Engystomops pustulosus]	19.7216	3.21365	1.11509	2.88196	0.00395205	0.619381	0.153614	1.28751	1.97378	0.249617	0	1.48835	0	0.0769381
KAG8598696.1	evgvelvLoc11251cd389693t1	KAG8598696.1 hypothetical protein [Engystomops pustulosus]	52.1687	2.47054	0.861756	2.86687	0.00414555	0.644894	0.677313	2.4671	0.648491	1.30072	0.169531	5.52752	0	0.154197
KAG8549301.1	evgvelvLoc50547cd260808t1	KAG8549301.1 hypothetical protein [Engystomops pustulosus]	195.134	0.750811	0.262321	2.86219	0.0042073	0.649688	73.3918	49.73	64.5334	7.43045	46.5828	33.6351	39.7864	5.72563
QDH44593.1	evgvelvLoc25067ct1	QDH44593.1 sodefrin precursor-like factor A [Hyloscirtus phyllognathus]	153.075	0.856204	0.29959	2.85792	0.00426431	0.653685	157.792	160.379	179.543	7.18896	74.8248	89.2281	148.1	3.69303
KAG8542981.1	evgvelvLoc20649cd863898t1	KAG8542981.1 hypothetical protein [Engystomops pustulosus]	90.6565	-1.0457	0.366898	-2.85011	0.00437036	0.662673	20.3329	11.6932	18.4494	1.08924	30.408	19.4397	36.9477	10.2957
XP_040285591.1	evgvelvLoc42626cd252887t1	XP_040285591.1 cystatin-like [Bufo bufo]	330.827	0.5847	0.205347	2.84738	0.00440803	0.662673	80.0548	71.8075	68.5716	63.962	46.0541	48.4091	59.1326	67.9739
KAG9475917.1	evgvelvLoc33220cd243481t1	KAG9475917.1 hypothetical protein [Eleutherodactylus coqui]	315.749	-0.965902	0.339499	-2.84508	0.00443998	0.662673	31.0417	18.2109	26.0094	0.628772	38.0829	31.2848	47.7935	6.11557
XP_040273011.1	evgvelvLoc25012ct1	XP_040273011.1 guanine deaminase isoform X1 [Bufo bufo]	96.6663	-0.980203	0.344605	-2.84442	0.00444917	0.662673	5.02948	5.02653	5.1793	0.100898	7.32679	10.5588	9.78375	0.932976
XP_044134273.1	evgvelvLoc11450cd1699613t1	XP_044134273.1 nicotinamide N-methyltransferase-like [Bufo gargarizans]	142.806	-1.13713	0.402129	-2.82777	0.0046874	0.693241	22.1204	14.114	23.8618	1.08924	38.4934	24.3879	36.851	13.9328
KAG9471956.1	evgvelvLoc50623cd1944641t1	KAG9471956.1 hypothetical protein, partial [Eleutherodactylus coqui]	27.7039	1.44034	0.50987	2.82491	0.00472935	0.694554	8.42682	4.42969	3.29645	17.6056	1.4205	2.6184	1.30278	13.2648
KAG8545268.1	evgvelvLoc53251cd263512t1	KAG8545268.1 hypothetical protein [Engystomops pustulosus]	1722.59	0.707295	0.25179	2.80907	0.00496851	0.724609	639.427	396.679	612.11	69.9726	475.723	293.181	376.89	51.2888
KAG9486936.1	evgvelvLoc3041cd1283048t1	KAG9486936.1 hypothetical protein [Eleutherodactylus coqui]	272.09	7.26163	2.5874	2.80654	0.00500772	0.72529	2.20357	8.67664	15.4243	0.220351	0	39.5497	0	0
XP_044154220.1	evgvelvLoc18752cd2102546t1	XP_044154220.1 keratin, type I cytoskeletal 13-like isoform X1 [Bufo gargarizans]	29109.3	2.37674	0.851223	2.79215	0.00523592	0.753148	2014.67	2616.55	4139	948.633	217.203	264.362	546.199	2779.73
KAG8558232.1	evgvelvLoc7650cd1901668t1	KAG8558232.1 hypothetical protein [Engystomops pustulosus]	39.7832	1.5324	0.550666	2.78281	0.00538909	0.769907	0.786504	0.467727	0.0903643	3.89221	0.0843691	0.169655	0.0928528	2.90071
KAG8542499.1	evgvelvLoc45682ct1	KAG8542499.1 hypothetical protein [Engystomops pustulosus]	1539.56	1.0613	0.382583	2.77402	0.00553675	0.772893	393.403	268.01	327.385	25.6837	215.357	182.195	269.618	6.66639
KAG8552845.1	evgvelvLoc32534cd32534t1	KAG8552845.1 hypothetical protein [Engystomops pustulosus]	46.8732	1.2355	0.445428	2.77374	0.00554154	0.772893	10.0195	9.11606	12.0089	0.458626	3.44137	3.90654	9.16311	0
KAG8582570.1	evgvelvLoc119863cd119863t1	KAG8582570.1 hypothetical protein [Engystomops pustulosus]	14.2732	4.05692	1.46307	2.77287	0.00555643	0.772893	2.15809	5.29401	3.63661	19.8719	0	32.431	0	0
XP_040276191.1	evgvelvLoc36066cd1316073t1	XP_040276191.1 solute carrier family 2, facilitated glucose transporter member 11-like isoform X1 [Bufo bufo]	67.0899	1.02553	0.369851	2.77282	0.0055572	0.772893	5.41604	2.50318	2.62886	5.93102	2.82493	1.07093	2.34449	3.12544
KAG8551659.1	evgvelvLoc26204cd642207t1	KAG8551659.1 hypothetical protein [Engystomops pustulosus]	63.0298	1.41645	0.511239	2.77063	0.00559487	0.773013	2.53421	5.59942	3.81612	3.41706	2.41771	1.1941	0.700216	3.13266
KAG9487306.1	evgvelvLoc22448cd232709t1	KAG9487306.1 hypothetical protein [Eleutherodactylus coqui]	27.5995	1.39308	0.504351	2.76213	0.00574258	0.78583	1.44687	1.59264	2.34436	1.6729	0.963081	0.572186	1.05992	0.557438
XP_038572841.1	evgvelvLoc17591cd1705754t1	XP_038572841.1 nuclear factor 1 C-type isoform X4 [Micropterus salmoides]	38.7716	1.26175	0.457462	2.75815	0.00581287	0.78583	9.55436	22.4188	15.4001	18.9006	2.28747	6.2426	7.91211	26.2153
KAG9472307.1	evgvelvLoc19343cd1707506t1	KAG9472307.1 hypothetical protein [Eleutherodactylus coqui]	439.468	-0.706175	0.256108	-2.75733	0.00582748	0.78583	43.7008	26.1553	29.8902	4.38763	52.285	34.8928	55.3847	19.9736
KAG8558484.1	evgvelvLoc82128cd698131t1	KAG8558484.1 hypothetical protein [Engystomops pustulosus]	1559.82	0.760488	0.275987	2.75553	0.00585976	0.78583	315.203	510.07	266.252	190.891	248.903	356.42	165.366	120.79
KAG9471163.1	evgvelvLoc41684cd420126t1	KAG9471163.1 hypothetical protein [Eleutherodactylus coqui]	138.87	-0.701683	0.254723	-2.75469	0.00587473	0.78583	11.6403	5.85244	11.0004	1.34194	15.6533	10.2641	19.7467	4.0968
KAG9492199.1	evgvelvLoc22501ct1	KAG9492199.1 hypothetical protein [Eleutherodactylus coqui]	353.302	0.823246	0.2994	2.74965	0.00596588	0.792971	15.872	18.697	14.0391	32.1157	4.40111	16.3534	11.6353	28.5087
XP_040276142.1	evgvelvLoc40258cd1547577t1	XP_040276142.1 testis-expressed protein 43 [Bufo bufo]	411.412	0.725294	0.26433	2.7439	0.00607145	0.798122	55.301	43.7842	51.3275	123.382	37.8405	31.9366	36.7819	83.7086
KAG8545268.1	evgvelvLoc51284cd261545t1	KAG8545268.1 hypothetical protein [Engystomops pustulosus]	623.688	0.727606	0.26522	2.7434	0.00608064	0.798122	232.005	132.305	217.002	3.03759	157.999	84.4393	107.173	3.53698
XP_044139349.1	evgvelvLoc17943ct1	XP_044139349.1 thymidine phosphorylase [Bufo gargarizans]	101.372	-1.47063	0.538076	-2.73312	0.0062738	0.815924	7.8091	4.16905	3.69762	0.157308	7.61537	8.16721	11.3983	5.75369
QDH44600.1	evgvelvLoc30880cd30880t1	QDH44600.1 sodefrin precursor-like factor A [Nyctibatrachus humayuni]	147.101	0.729021	0.266839	2.73206	0.00629397	0.815924	109.468	108.064	110.87	26.2674	65.1426	73.5717	82.0051	19.3174
KAG9471288.1	evgvelvLoc13836ct1	KAG9471288.1 hypothetical protein [Eleutherodactylus coqui]	119.81	-0.817314	0.299804	-2.72616	0.00640763	0.825563	14.8097	7.90222	11.9492	3.26308	17.6726	10.9193	29.3375	14.4578
KAG8578535.1	evgvelvLoc26225cd1050253t1	KAG8578535.1 hypothetical protein [Engystomops pustulosus]	96.0208	0.930758	0.341945	2.72195	0.00648979	0.83105	11.7699	14.7194	12.3668	15.9755	5.99099	11.171	8.51151	8.04491
PIO37557.1	evgvelvLoc24246cd402688t1	PIO37557.1 hypothetical protein [Lithobates catesbeianus]	3.2888	-4.76185	1.75091	-2.71964	0.00653528	NA	0	0	0	0	0.393246	3.95383	3.8951	4.50675
KAG8564911.1	evgvelvLoc15892cd1704055t1	KAG8564911.1 hypothetical protein [Engystomops pustulosus]	98.9081	1.23874	0.457058	2.71024	0.00672348	0.852006	4.83762	6.89062	2.67348	8.07226	1.51403	4.23764	2.97227	2.08425
XP_044132976.1	evgvelvLoc3195cd2086989t1	XP_044132976.1 piggyBac transposable element-derived protein 4-like [Bufo gargarizans]	61.1643	-2.07143	0.764453	-2.70969	0.00673459	0.852006	0.104219	0.937417	0.526859	14.1408	4.42714	3.37962	4.24072	11.7968
RMC05124.1	evgvelvLoc50175cd1074203t1	RMC05124.1 hypothetical protein [Hirundo rustica rustica]	409.456	0.679414	0.251163	2.70507	0.00682902	0.858779	149.806	139.45	115.393	78.5329	120.372	82.6859	76.6036	67.5714
XP_040273562.1	evgvelvLoc26263cd1714426t1	XP_040273562.1 cytokine receptor-like factor 1 isoform X5 [Bufo bufo]	14.7135	1.82512	0.676695	2.69712	0.0069943	0.870052	1.14911	0.93963	1.22637	1.92951	0.180791	0.787685	0.265294	0.690644
XP_040271896.1	evgvelvLoc13504cd856753t1	XP_040271896.1 uncharacterized protein LOC120988475 [Bufo bufo]	26.2483	-1.44966	0.537634	-2.69637	0.0070099	0.870052	2.56469	2.09715	2.46958	0.893039	12.2492	3.18762	5.23378	5.87214
XP_040271573.1	evgvelvLoc79684cd1103712t1	XP_040271573.1 troponin I, slow skeletal muscle-like [Bufo bufo]	14.3898	3.61024	1.3397	2.69481	0.00704294	0.870052	0.837894	1.50732	3.38866	1.4977	0	9.14548	0	0.167865
KAG8552845.1	evgvelvLoc32510cd242771t1	KAG8552845.1 hypothetical protein [Engystomops pustulosus]	191.511	1.18945	0.443718	2.68064	0.00734813	0.897401	67.2779	59.3152	0.537301	9.58529	37.4986	41.3592	0.276049	2.55518
XP_044143298.1	evgvelvLoc51292cd1331299t1	XP_044143298.1 retinol dehydrogenase 7-like [Bufo gargarizans]	21.8203	1.59986	0.596837	2.68057	0.00734979	0.897401	2.10671	3.36701	3.79207	1.08924	1.2806	1.742	0.746139	0.287768
KAG8568498.1	evgvelvLoc117754cd733757t1	KAG8568498.1 hypothetical protein [Engystomops pustulosus]	79.5535	-1.19129	0.444876	-2.6778	0.00741081	0.899621	42.4912	26.161	31.5892	0.406156	71.9639	39.1429	65.3511	14.021
AAL40093.1	evgvelvLoc50489cd666492t1	AAL40093.1 immunoglobulin light chain type III [Xenopus laevis]	47.426	1.34686	0.503851	2.67313	0.00751462	0.90698	0.882296	26.3846	0.637184	1.5361	0.0991517	11.3647	0.436488	1.13632
KAG9494363.1	evgvelvLoc30219cd1924237t1	KAG9494363.1 hypothetical protein [Eleutherodactylus coqui]	21.5112	-1.58332	0.593058	-2.66976	0.00759055	0.910909	2.00267	1.63759	0.920378	1.62713	7.59061	4.89592	6.30482	2.91795
KAG9492286.1	evgvelvLoc51052cd429494t1	KAG9492286.1 hypothetical protein [Eleutherodactylus coqui]	307.104	-0.573538	0.214988	-2.66777	0.0076357	0.911122	29.198	21.5361	30.4186	4.56824	32.9787	33.0799	56.7908	12.5489
KAG8565773.1	evgvelvLoc1620cd1025648t1	KAG8565773.1 hypothetical protein [Engystomops pustulosus]	1437.58	5.64909	2.12416	2.65945	0.00782688	0.928657	1.20089	5.83945	10.3475	21.4914	0.113362	116.043	0.0415872	0
XP_040296261.1	evgvelvLoc33769cd412211t1	XP_040296261.1 serine protease 27-like [Bufo bufo]	99.0385	-0.931371	0.351055	-2.65306	0.00797652	0.941095	2.63003	15.2076	4.98587	1.52632	5.9851	21.3217	8.37597	7.52719
KAG9485616.1	evgvelvLoc25214cd868463t1	KAG9485616.1 hypothetical protein [Eleutherodactylus coqui]	166.121	-0.643525	0.243192	-2.64616	0.00814117	0.955155	7.88394	6.58585	6.69044	3.5484	9.01289	12.3367	11.9325	9.94277
XP_044124824.1	evgvelvLoc11001cd854250t1	XP_044124824.1 mucin-5AC-like, partial [Bufo gargarizans]	81.4751	2.25756	0.85403	2.64342	0.00820741	0.957577	65.9516	52.2539	2.76113	1.99693	2.57794	119.554	1.06394	0
UGY75780.1	evgvelvLoc55891cd1079919t1	UGY75780.1 sodefrin precursor-like factor C [Plectrohyla matudai]	505.977	1.13547	0.43087	2.6353	0.00840636	0.975043	136.1	100.645	104.399	21.6874	70.771	62.1635	98.7145	4.29134
XP_044150312.1	evgvelvLoc10711cd1290718t1	XP_044150312.1 ectonucleotide pyrophosphatase/phosphodiesterase family member 2 isoform X1 [Bufo gargarizans]	339.896	0.755295	0.287029	2.63143	0.00850274	0.975043	9.93712	10.5139	12.599	9.64719	5.76915	7.13136	4.97497	13.5159
XP_044150774.1	evgvelvLoc38480ct1	XP_044150774.1 proenkephalin-A [Bufo gargarizans]	385.438	1.09696	0.417049	2.6303	0.00853107	0.975043	43.9494	43.2775	52.4506	47.9264	40.4421	29.5975	10.3955	31.5294
XP_040276429.1	evgvelvLoc24990cd403432t1	XP_040276429.1 pituitary homeobox 2 isoform X1 [Bufo bufo]	29.8983	4.80819	1.82833	2.62983	0.00854283	0.975043	1.48397	4.24705	7.03307	0.602848	0.0729607	5.94194	0	0
KAG8588129.1	evgvelvLoc17434cd1041462t1	KAG8588129.1 hypothetical protein [Engystomops pustulosus]	541.171	0.616711	0.235029	2.62397	0.00869108	0.985564	40.8568	23.4571	35.4181	31.2279	17.2424	21.3632	26.3409	35.5775
KAG8551545.1	evgvelvLoc28264cd28264t1	KAG8551545.1 hypothetical protein [Engystomops pustulosus]	200.394	0.755085	0.288114	2.62078	0.00877289	0.985564	11.5461	7.05755	9.77634	16.2077	7.1493	4.2496	9.00636	10.4779
KAG8560273.1	evgvelvLoc14401cd224662t1	KAG8560273.1 hypothetical protein [Engystomops pustulosus]	58.6787	-1.15098	0.439195	-2.62067	0.00877579	0.985564	2.68126	1.70526	2.34278	0.161368	3.2029	2.63123	7.04994	1.89003
KAG8598436.1	evgvelvLoc74450cd74450t1	KAG8598436.1 hypothetical protein [Engystomops pustulosus]	122.823	1.62118	0.619214	2.61812	0.00884156	0.987668	19.0351	39.169	29.785	17.1651	6.74653	10.5884	56.3208	1.46673
XP_044162337.1	evgvelvLoc58584cd1338591t1	XP_044162337.1 cytochrome c oxidase subunit 7B, mitochondrial [Bufo gargarizans]	349.49	1.08003	0.413449	2.61225	0.00899474	0.997229	162.776	20.7591	83.9874	219.006	170.927	11.5162	19.3933	145.477
XP_040289418.1	evgvelvLoc51893cd1945911t1	XP_040289418.1 ly6/PLAUR domain-containing protein 2-like [Bufo bufo]	433.193	0.811314	0.310704	2.61121	0.00902212	0.997229	120.326	91.5754	97.42	70.6741	82.8865	58.6571	81.7845	34.8964
QDH44595.1	evgvelvLoc66925cd1755088t1	QDH44595.1 sodefrin precursor-like factor C [Hyloscirtus phyllognathus]	5322.48	1.2218	0.468303	2.609	0.00908071	0.998157	1098.41	954.66	1067.38	438.653	578.45	610.078	984.02	67.3297
KAG8548367.1	evgvelvLoc51268cd51268t1	KAG8548367.1 hypothetical protein [Engystomops pustulosus]	99.1816	-0.845889	0.324429	-2.60731	0.00912557	0.998157	14.8102	5.89991	12.1585	1.13131	21.5087	9.91173	19.5071	6.59356
XP_040276237.1	evgvelvLoc24994cd1713157t1	XP_040276237.1 testosterone 17-beta-dehydrogenase 3 isoform X1 [Bufo bufo]	75.4271	-0.93649	0.359699	-2.60354	0.00922664	0.999822	6.59732	5.87063	5.39511	0.788264	9.76905	7.67355	12.5153	5.05362
XP_044124867.1	evgvelvLoc17326ct1	XP_044124867.1 NTPase KAP family P-loop domain-containing protein 1-like [Bufo gargarizans]	322.502	1.19275	0.459293	2.59692	0.00940631	0.999822	1.26402	13.7812	0	29.8513	0.19887	4.79882	0.0729558	35.5375
KAG8545268.1	evgvelvLoc51063cd1331070t1	KAG8545268.1 hypothetical protein [Engystomops pustulosus]	564.543	0.757768	0.291996	2.59514	0.00945537	0.999822	270.601	82.6393	152.75	6.20027	191.128	66.0677	68.5682	4.95847
AAO66461.1	evgvelvLoc39751cd1319758t1	AAO66461.1 pG1 protein, partial [Homo sapiens]	9.7947	3.28458	1.26973	2.58684	0.00968602	0.999822	2.15809	6.17635	11.5159	0.292234	3.67828	0	0.622793	0
XP_040271060.1	evgvelvLoc27044cd643047t1	XP_040271060.1 beta-arrestin-2 [Bufo bufo]	367.08	-0.545698	0.211579	-2.57918	0.00990361	0.999822	17.3493	15.0141	16.5059	19.2058	24.8506	24.1281	25.2216	44.6784
UGY75779.1	evgvelvLoc63174cd441616t1	UGY75779.1 sodefrin precursor-like factor B [Plectrohyla matudai]	4762.88	1.12097	0.434813	2.57806	0.00993576	0.999822	1063.43	870.789	889.814	233.064	551.536	622.385	812.568	46.3409
XP_044161254.1	evgvelvLoc42704cd885953t1	XP_044161254.1 putative defense protein 3 [Bufo gargarizans]	104.331	0.850699	0.330263	2.57582	0.0100002	0.999822	15.5739	7.09992	7.66408	25.083	7.80611	3.05221	8.35241	18.2235
XP_044129571.1	evgvelvLoc41669cd420111t1	XP_044129571.1 keratin, type II cytoskeletal 5-like [Bufo gargarizans]	177.091	0.702262	0.273235	2.57018	0.0101646	0.999822	100.807	103.668	89.3865	31.8317	75.4914	61.6266	62.8835	25.1346
KAG8596245.1	evgvelvLoc21404cd1528723t1	KAG8596245.1 hypothetical protein, partial [Engystomops pustulosus]	36.3548	1.29585	0.504665	2.56774	0.0102364	0.999822	0.491565	8.44101	2.36669	1.02699	0.0552416	2.83264	2.00628	0.773777
XP_040201980.1	evgvelvLoc49318cd2133112t1	XP_040201980.1 myosin regulatory light chain 2, atrial isoform [Rana temporaria]	37.4773	4.8712	1.89708	2.56773	0.0102366	0.999822	0.842682	3.85875	2.98202	7.25743	0	26.6601	0	0.168824
MBN3284851.1	evgvelvLoc21589cd637592t1	MBN3284851.1 TCB1 transposase [Polyodon spathula]	58.0512	-1.15458	0.449873	-2.56645	0.0102745	0.999822	17.1325	6.73862	6.94344	0.3524	22.3485	9.26243	26.0978	4.1275
XP_044143211.1	evgvelvLoc83533cd1107561t1	XP_044143211.1 doublecortin domain-containing protein 2B isoform X1 [Bufo gargarizans]	2.80533	4.68	1.82771	2.56059	0.0104496	NA	0.453752	0.371034	1.14693	1.65899	0	0	0	0
KAG8550372.1	evgvelvLoc6451ct1	KAG8550372.1 hypothetical protein [Engystomops pustulosus]	648.779	0.578567	0.226347	2.55611	0.0105851	0.999822	76.407	56.8939	96.5655	26.2148	53.8773	35.6959	86.4575	23.5957
KAG9493740.1	evgvelvLoc1204cd1025232t1	KAG9493740.1 hypothetical protein [Eleutherodactylus coqui]	38.6902	-1.3316	0.520953	-2.55608	0.0105859	0.999822	1.00127	0.249181	0.715245	0.0353701	0.924635	0.723069	2.05407	0.588704
XP_044147956.1	evgvelvLoc40194cd250455t1	XP_044147956.1 uncharacterized protein LOC122936026 isoform X2 [Bufo gargarizans]	8.33699	2.05726	0.805687	2.55343	0.0106668	0.999822	2.1895	2.31693	1.51923	0.209286	0.506583	0.407469	0.446018	0.129014
KAG8558597.1	evgvelvLoc36862cd1930880t1	KAG8558597.1 hypothetical protein [Engystomops pustulosus]	59.7399	-1.04936	0.411423	-2.55056	0.0107549	0.999822	8.48901	3.20376	5.22679	0.0884252	9.50319	6.3699	13.7566	1.41725
XP_044145286.1	evgvelvLoc7051cd7051t1	XP_044145286.1 probable cation-transporting ATPase 13A4 isoform X1 [Bufo gargarizans]	288.362	0.773563	0.30395	2.54504	0.0109266	0.999822	4.89119	18.0779	7.06768	0.17883	1.53907	13.5401	5.75903	0.195982
KAG8552845.1	evgvelvLoc28670cd28670t1	KAG8552845.1 hypothetical protein [Engystomops pustulosus]	377.002	0.991971	0.389883	2.54428	0.0109504	0.999822	111.623	74.4541	59.3856	5.77575	51.9951	58.3788	52.2476	1.36358
KAG8569430.1	evgvelvLoc24342cd1304349t1	KAG8569430.1 hypothetical protein [Engystomops pustulosus]	379.543	1.40408	0.552223	2.5426	0.0110032	0.999822	21.6288	73.3162	69.4149	5.03228	27.3778	55.4419	9.618	1.28025
KAG9478168.1	evgvelvLoc13053cd856302t1	KAG9478168.1 hypothetical protein [Eleutherodactylus coqui]	154.282	0.62253	0.245948	2.53115	0.011369	0.999822	4.05879	3.59545	4.55967	7.03507	2.60751	2.54142	3.25038	7.04725
KAG8548164.1	evgvelvLoc44547cd44547t1	KAG8548164.1 hypothetical protein [Engystomops pustulosus]	357.943	0.914615	0.361418	2.53063	0.0113859	0.999822	87.8672	69.3369	73.5152	5.61638	41.5693	56.618	63.3043	1.69264
KAG8566942.1	evgvelvLoc2493cd1026521t1	KAG8566942.1 hypothetical protein [Engystomops pustulosus]	898.96	-0.843012	0.333481	-2.52792	0.0114741	0.999822	22.1467	35.3318	15.1518	7.56135	20.8346	42.9748	40.0132	47.453
XP_040289418.1	evgvelvLoc13692cd223953t1	XP_040289418.1 ly6/PLAUR domain-containing protein 2-like [Bufo bufo]	202.093	0.969461	0.384164	2.52356	0.0116174	0.999822	110.782	77.9397	90.6123	30.3924	69.8874	48.9311	76.2922	9.36768
XP_010071167.1	evgvelvLoc21366cd637369t1	XP_010071167.1 LOW QUALITY PROTEIN: nebulin-like, partial [Pterocles gutturalis]	30.1802	5.88534	2.33845	2.51677	0.0118437	0.999822	4.60842	19.5952	45.8175	17.9724	0	101.329	0	0
XP_044150039.1	evgvelvLoc24678cd2108472t1	XP_044150039.1 phosphotriesterase-related protein [Bufo gargarizans]	39.3359	-1.03222	0.410363	-2.51539	0.0118902	0.999822	2.53529	2.07311	2.56334	0.5493	3.85583	5.68151	4.24356	2.70893
XP_044155951.1	evgvelvLoc81075cd1769238t1	XP_044155951.1 beta-microseminoprotein-like [Bufo gargarizans]	70.4088	1.16194	0.462226	2.5138	0.0119439	0.999822	31.2288	14.3892	21.7178	11.2768	14.2328	13.7221	12.0162	2.73098
XP_044151302.1	evgvelvLoc10252ct1	XP_044151302.1 kyphoscoliosis peptidase-like [Bufo gargarizans]	255.136	1.46216	0.583499	2.50584	0.0122161	0.999822	6.09263	8.97318	33.4836	0.393762	2.80487	7.83063	1.91809	0.38144
XP_040216131.1	evgvelvLoc53136cd53136t1	XP_040216131.1 uncharacterized protein LOC120945791 isoform X1 [Rana temporaria]	20.9691	2.41859	0.968038	2.49844	0.012474	0.999822	21.3912	0.530048	1.77501	0.263332	1.01985	0.384521	0	0.649324
XP_044155649.1	evgvelvLoc6509cd622512t1	XP_044155649.1 alpha-2-macroglobulin-like protein 1 [Bufo gargarizans]	406.64	-0.936471	0.377476	-2.48088	0.0131059	0.999822	0.534208	31.1983	0.260584	0.662472	1.21647	46.4551	1.3388	1.0984
KAG9466220.1	evgvelvLoc81748ct1	KAG9466220.1 hypothetical protein [Eleutherodactylus coqui]	700.576	-0.891316	0.359427	-2.47982	0.0131448	0.999822	72.9303	103.046	187.958	59.2545	301.198	130.422	354.001	135.366
XP_040295719.1	evgvelvLoc48254cd1555573t1	XP_040295719.1 transmembrane protein 186 [Bufo bufo]	69.0315	0.989487	0.399371	2.47761	0.0132265	0.999822	7.43543	9.52527	6.6824	11.9816	4.58181	6.27297	4.72067	4.71715
KAG8595003.1	evgvelvLoc9601cd1697764t1	KAG8595003.1 hypothetical protein [Engystomops pustulosus]	280.423	-0.897567	0.362841	-2.47372	0.0133713	0.999822	12.8371	9.36996	6.80145	1.15177	14.3112	9.99754	18.5458	8.36232
XP_044136205.1	evgvelvLoc28128cd1308135t1	XP_044136205.1 leiomodin-2 [Bufo gargarizans]	107.904	3.37998	1.36862	2.46963	0.0135252	0.999822	0.84118	2.66536	7.84044	4.2288	0.0827148	22.288	0.409645	0.105327
KAG9480204.1	evgvelvLoc21025ct1	KAG9480204.1 hypothetical protein [Eleutherodactylus coqui]	1581.41	1.0886	0.440882	2.46914	0.0135436	0.999822	46.9984	139.115	114.755	97.314	51.5431	110.19	24.3927	46.5382
KAE8601590.1	evgvelvLoc3957ct1	KAE8601590.1 hypothetical protein [Xenopus tropicalis]	83.2102	-0.710187	0.287711	-2.4684	0.0135719	0.999822	2.46947	2.09549	1.92363	2.6121	3.66532	2.9482	3.79186	8.12116
KAG8548164.1	evgvelvLoc50479cd666482t1	KAG8548164.1 hypothetical protein [Engystomops pustulosus]	1220.44	1.00503	0.407984	2.4634	0.0137628	0.999822	293.556	218.688	234.524	45.6799	153.468	162.443	229.013	11.3868
CDQ83892.1	evgvelvLoc11498cd389940t1	CDQ83892.1 unnamed protein product [Oncorhynchus mykiss]	45.7963	-0.86613	0.354777	-2.44134	0.0146329	0.999822	21.0671	22.1484	18.2573	6.35759	31.251	41.4184	34.9146	24.7207
XP_040209390.1	evgvelvLoc14003cd14003t1	XP_040209390.1 ERV-BabFcenv provirus ancestral Env polyprotein-like [Rana temporaria]	19.3261	-1.53225	0.627887	-2.44032	0.0146741	0.999822	1.13196	0.874183	0.58284	0	1.97881	1.44243	2.28667	0.692935
KAG8571847.1	evgvelvLoc41465ct1	KAG8571847.1 hypothetical protein [Engystomops pustulosus]	7.6573	3.42032	1.40169	2.44014	0.0146817	0.999822	0.653001	0.622953	1.83396	0.530551	1.7979	0.0860797	0	0
XP_044134518.1	evgvelvLoc32803cd411245t1	XP_044134518.1 SH2 domain-containing protein 5 isoform X1 [Bufo gargarizans]	26.8575	-1.46344	0.60107	-2.43472	0.0149033	0.999822	0.146372	0.478753	2.65151	0.654083	1.78473	1.33135	5.51242	1.68615
XP_044141830.1	evgvelvLoc12687ct1	XP_044141830.1 myeloperoxidase-like [Bufo gargarizans]	131.546	-0.636523	0.261543	-2.43372	0.0149444	0.999822	4.69778	2.90609	3.40744	2.68839	5.20587	4.42643	6.25985	9.12516
KAG9484187.1	evgvelvLoc10494cd388936t1	KAG9484187.1 hypothetical protein [Eleutherodactylus coqui]	61.6205	5.33386	2.19461	2.43044	0.0150807	0.999822	0.296918	2.61674	0.806102	0.24124	0	10.6722	0	0
KAG8550563.1	evgvelvLoc17053cd395495t1	KAG8550563.1 hypothetical protein [Engystomops pustulosus]	14.4708	-2.08505	0.858854	-2.42771	0.0151943	0.999822	0.107446	1.31788	0	0.0872977	0.211307	2.54946	0.651154	0.807219
XP_040279684.1	evgvelvLoc385cd843634t1	XP_040279684.1 matrix-remodeling-associated protein 5 isoform X1 [Bufo bufo]	665.393	-0.495851	0.204544	-2.42418	0.0153432	0.999822	3.28182	4.78522	4.93961	5.16888	4.39466	7.32505	6.59282	13.4476
KAG1930906.1	evgvelvLoc62176cd1342183t1	KAG1930906.1 hypothetical protein [Pimephales promelas]	29.2227	2.82485	1.1683	2.41791	0.0156098	0.999822	0.641171	0.524287	1.62066	83.3503	1.00876	0	0.555098	1.28453
XP_040264983.1	evgvelvLoc21460cd399902t1	XP_040264983.1 fatty acyl-CoA hydrolase precursor, medium chain-like [Bufo bufo]	4401.15	0.907673	0.375781	2.41543	0.0157166	0.999822	344.17	309.213	311.572	54.9878	176.57	235.449	329.764	17.749
XP_040269516.1	evgvelvLoc14cd210275t1	XP_040269516.1 golgin subfamily B member 1-like isoform X2 [Bufo bufo]	590.19	-0.552402	0.228843	-2.41389	0.0157832	0.999822	4.72811	5.77139	3.49531	3.75839	5.19463	7.92869	8.47215	8.57295
XP_040298771.1	evgvelvLoc68975cd1093003t1	XP_040298771.1 lymphocyte antigen 6 complex locus protein G6c [Bufo bufo]	484.364	0.696795	0.289245	2.40901	0.0159957	0.999822	81.4129	50.2275	101.66	211.708	63.2768	36.4373	76.6036	130.385
XP_040285042.1	evgvelvLoc48808ct1	XP_040285042.1 R-spondin-3 isoform X1 [Bufo bufo]	6.34814	2.2409	0.930767	2.40759	0.0160583	0.999822	1.41798	0.811636	0.59736	1.72812	0.111546	0.336456	0.245524	0.426119
KAG8571492.1	evgvelvLoc40268cd1934286t1	KAG8571492.1 hypothetical protein [Engystomops pustulosus]	19.3667	-1.67781	0.699285	-2.39933	0.0164252	0.999822	5.49396	3.3102	2.19266	0	7.73383	4.80274	15.2706	3.18614
XP_040199480.1	evgvelvLoc92102cd1372109t1	XP_040199480.1 chloride anion exchanger-like [Rana temporaria]	25.6373	1.17973	0.491815	2.39873	0.0164522	0.999822	3.22926	4.04887	4.89748	10.6698	1.86289	2.38384	2.2366	5.17563
KAG8558483.1	evgvelvLoc81741ct1	KAG8558483.1 hypothetical protein [Engystomops pustulosus]	15309	1.22783	0.513223	2.3924	0.0167387	0.999822	2514.67	1006.13	1318.46	6480.7	245.903	1919.11	461.24	6258.8
XP_044146125.1	evgvelvLoc12134cd628137t1	XP_044146125.1 heme-binding protein 2-like [Bufo gargarizans]	660.126	0.635226	0.265609	2.39158	0.0167759	0.999822	93.3973	51.3019	50.4633	130.011	48.7435	40.5164	53.1969	92.7792
KAG8545268.1	evgvelvLoc55890cd1563209t1	KAG8545268.1 hypothetical protein [Engystomops pustulosus]	205.428	0.749507	0.313534	2.39051	0.0168249	0.999822	64.144	56.3296	70.5537	1.50817	46.2407	32.1366	32.677	2.06603
KAG8556942.1	evgvelvLoc30505cd408947t1	KAG8556942.1 hypothetical protein [Engystomops pustulosus]	7.85671	3.725	1.55863	2.38991	0.0168524	0.999822	0.337073	0.620156	0.639005	0.342332	0	2.66601	0	0
XP_044146125.1	evgvelvLoc56503cd672506t1	XP_044146125.1 heme-binding protein 2-like [Bufo gargarizans]	1084.09	0.494985	0.207632	2.38395	0.0171278	0.999822	182.862	93.7125	101.294	183.262	95.789	82.9796	93.1402	196.539
ROL50634.1	evgvelvLoc27138cd1051166t1	ROL50634.1 E3 ubiquitin-protein ligase HERC2 [Anabarilius grahami]	69.2462	-0.863098	0.362301	-2.38226	0.0172065	0.999822	1.99959	3.54264	9.19598	0.203078	3.34259	5.46946	17.7443	1.16842
XP_040277850.1	evgvelvLoc53168cd2136962t1	XP_040277850.1 C-Myc-binding protein [Bufo bufo]	119.32	0.730446	0.30692	2.37992	0.0173164	0.999822	32.9301	38.6343	28.4692	35.8285	20.4984	29.6691	21.8159	22.947
XP_044145822.1	evgvelvLoc28654cd2112448t1	XP_044145822.1 39S ribosomal protein L40, mitochondrial [Bufo gargarizans]	154.047	0.681895	0.286624	2.37905	0.0173571	0.999822	21.5305	22.429	23.6077	21.9263	14.7329	14.4631	20.5553	15.363
XP_044134273.1	evgvelvLoc27592cd870841t1	XP_044134273.1 nicotinamide N-methyltransferase-like [Bufo gargarizans]	253.298	3.58724	1.50875	2.37762	0.0174248	0.999822	22.801	7.51343	159.137	0	1.87397	0.0897215	7.26752	0.568158
XP_040290538.1	evgvelvLoc1040cd1025068t1	XP_040290538.1 envoplakin [Bufo bufo]	14100.8	-0.544621	0.229351	-2.37461	0.0175674	0.999822	165.284	116.306	205.619	56.6382	277.311	203.872	283.036	113.892
XP_040296107.1	evgvelvLoc33228cd1057256t1	XP_040296107.1 NACHT, LRR and PYD domains-containing protein 1b allele 3-like [Bufo bufo]	51.7949	-1.03443	0.436386	-2.37046	0.017766	0.999822	3.97589	0.177332	4.26351	0.822267	5.80037	0.514579	6.63397	5.21369
XP_044129727.1	evgvelvLoc16210cd1296217t1	XP_044129727.1 cytochrome P450 2A4-like [Bufo gargarizans]	1395.07	-0.468602	0.197929	-2.36753	0.0179074	0.999822	96.9654	55.963	78.4364	11.5653	111.349	76.1074	111.504	34.7915
KAI5936259.1	evgvelvLoc18303cd228564t1	KAI5936259.1 Actin, cytoplasmic 1 [Manis javanica]	5.52579	-2.52162	1.06922	-2.35838	0.0183549	NA	1.28234	0.524287	2.70111	0	5.54818	4.5641	7.21628	4.49586
XP_040284282.1	evgvelvLoc6147cd384589t1	XP_040284282.1 probable cation-transporting ATPase 13A4 [Bufo bufo]	39.0981	-1.07026	0.454187	-2.35642	0.018452	0.999822	0.611399	0.899895	0.473926	0.17883	1.11583	1.41204	0.762225	1.54336
KAG8548289.1	evgvelvLoc28774cd1922792t1	KAG8548289.1 hypothetical protein [Engystomops pustulosus]	70.618	0.75306	0.319623	2.35609	0.0184684	0.999822	16.8289	15.4634	14.9101	4.9336	9.82651	10.1544	11.2652	3.47579
KAG8565469.1	evgvelvLoc12391cd2096185t1	KAG8565469.1 hypothetical protein [Engystomops pustulosus]	294.854	-0.708666	0.300845	-2.35559	0.0184934	0.999822	10.4363	17.6747	5.10906	1.37411	11.8766	21.2722	17.2849	3.88414
XP_044124319.1	evgvelvLoc19040cd1299047t1	XP_044124319.1 endothelin receptor type B-like [Bufo gargarizans]	410.175	-0.632542	0.268568	-2.35524	0.0185108	0.999822	23.9766	17.7676	15.4381	14.0016	19.2899	31.1933	33.8495	46.5339
KAG8548164.1	evgvelvLoc54739ct1	KAG8548164.1 hypothetical protein [Engystomops pustulosus]	943.578	0.977953	0.415516	2.35359	0.0185932	0.999822	197.24	156.762	211.227	40.6875	108.515	117.61	194.834	11.0791
XP_044145594.1	evgvelvLoc29120cd407562t1	XP_044145594.1 cytochrome P450 2K4-like [Bufo gargarizans]	48.5446	1.08392	0.460554	2.35352	0.0185966	0.999822	3.49111	1.87031	5.12218	2.34742	0.8523	2.18994	3.02245	1.20589
KAG8568490.1	evgvelvLoc55914ct1	KAG8568490.1 hypothetical protein [Engystomops pustulosus]	2975.54	-0.723201	0.307358	-2.35296	0.0186244	0.999822	493.018	209.547	361.15	11.4688	492.197	326.042	537.02	70.3543
KAG9479905.1	evgvelvLoc12620cd628623t1	KAG9479905.1 hypothetical protein [Eleutherodactylus coqui]	26.7426	1.58961	0.677258	2.34712	0.0189191	0.999822	4.21341	16.1499	15.9751	0.427915	3.3145	7.28987	2.50786	0
XP_040278608.1	evgvelvLoc43909cd422351t1	XP_040278608.1 protein sel-1 homolog 3-like [Bufo bufo]	7.53816	2.15741	0.919217	2.34701	0.0189246	0.999822	1.03715	0.954086	0.710006	0.105333	0.356946	0.0512694	0.224479	0.0649324
XP_040204625.1	evgvelvLoc32301cd410743t1	XP_040204625.1 C-C motif chemokine 20-like [Rana temporaria]	61.2175	-1.13415	0.483577	-2.34534	0.0190096	0.999822	10.3229	12.7821	13.9161	2.39632	38.0504	16.5626	16.8528	19.2037
UGY75777.1	evgvelvLoc37523cd653526t1	UGY75777.1 sodefrin precursor-like factor C [Plectrohyla sagorum]	121.543	0.791429	0.337511	2.3449	0.0190322	0.999822	43.5234	22.5528	21.3577	0.518124	22.6998	14.1227	16.977	0
XP_040176802.1	evgvelvLoc57274cd57274t1	XP_040176802.1 uncharacterized protein LOC120909161 [Rana temporaria]	4.83408	-3.0124	1.28522	-2.34388	0.0190845	NA	0.351118	0.861328	0	0	6.35279	2.77709	0.303982	1.40687
KAG9483346.1	evgvelvLoc22123cd1916141t1	KAG9483346.1 hypothetical protein [Eleutherodactylus coqui]	107.451	1.06842	0.456265	2.34167	0.0191978	0.999822	2.5921	19.3625	9.91647	2.61831	1.87375	11.7469	1.63761	3.08776
KAG9494367.1	evgvelvLoc493ct1	KAG9494367.1 hypothetical protein [Eleutherodactylus coqui]	82.8293	-1.05355	0.450845	-2.33683	0.0194482	0.999822	1.91577	1.184	1.0886	0.271487	1.62971	2.11428	2.50717	3.01244
KAG8581052.1	evgvelvLoc7923cd1031951t1	KAG8581052.1 hypothetical protein [Engystomops pustulosus]	327.413	-0.894273	0.382781	-2.33625	0.0194783	0.999822	23.5195	14.7795	10.3224	8.23352	21.3573	15.5517	36.0102	53.4826
KAG8545268.1	evgvelvLoc59947cd270208t1	KAG8545268.1 hypothetical protein [Engystomops pustulosus]	112.713	0.917634	0.392917	2.33544	0.0195205	0.999822	45.2793	23.7775	38.6753	0.843775	29.0836	17.7421	12.9471	0.624174
KAG8566377.1	evgvelvLoc28286cd1308293t1	KAG8566377.1 hypothetical protein [Engystomops pustulosus]	142.47	-1.06532	0.456374	-2.33431	0.0195796	0.999822	14.1607	13.2755	3.57174	0.512974	14.1905	37.0245	4.45097	6.7762
XP_040272694.1	evgvelvLoc14855cd225116t1	XP_040272694.1 cytosolic phospholipase A2 gamma [Bufo bufo]	235.725	-0.654657	0.280662	-2.33255	0.0196718	0.999822	13.9436	5.72431	6.57515	8.25192	17.7848	8.98612	19.0267	15.8067
XP_040283461.1	evgvelvLoc37288ct1	XP_040283461.1 UMP-CMP kinase 2, mitochondrial [Bufo bufo]	55.0233	1.0678	0.457792	2.3325	0.0196747	0.999822	2.14015	1.14844	4.05717	5.75987	0.789166	0.740559	0.984324	8.64219
XP_018428055.1	evgvelvLoc44713cd887962t1	XP_018428055.1 pleckstrin homology domain-containing family B member 1 [Nanorana parkeri]	103.512	-0.808152	0.346888	-2.32972	0.0198211	0.999822	22.7479	10.1343	10.9711	1.01971	24.9293	13.1528	31.6465	5.0288
KAG8580352.1	evgvelvLoc38213cd416655t1	KAG8580352.1 hypothetical protein [Engystomops pustulosus]	115.458	0.657183	0.28211	2.32953	0.019831	0.999822	10.5035	9.20713	7.71701	10.3772	7.00672	6.7125	5.74709	8.33299
KAG8548561.1	evgvelvLoc16352cd1704515t1	KAG8548561.1 hypothetical protein [Engystomops pustulosus]	3197.28	-0.57931	0.24943	-2.32253	0.0202044	0.999822	103.952	92.0978	117.893	184.706	195.209	114.4	239.992	349.239
XP_044141110.1	evgvelvLoc2410cd1690573t1	XP_044141110.1 sarcoplasmic/endoplasmic reticulum calcium ATPase 3 [Bufo gargarizans]	1201.9	-1.03771	0.447398	-2.31943	0.0203715	0.999822	49.9083	28.5531	15.8531	3.0389	29.5578	44.8486	50.6735	33.3195
XP_040191940.1	evgvelvLoc58221cd674224t1	XP_040191940.1 piggyBac transposable element-derived protein 4-like [Rana temporaria]	72.6976	-1.16003	0.500155	-2.31934	0.0203768	0.999822	11.5026	7.95867	9.69158	9.10602	51.7393	28.2264	20.683	10.9314
XP_040269827.1	evgvelvLoc4649cd383091t1	XP_040269827.1 cingulin-like protein 1 [Bufo bufo]	544.514	-0.541863	0.233727	-2.31836	0.0204298	0.999822	8.52558	9.57151	9.84301	5.6351	13.939	16.2564	13.7049	11.7484
XP_040266223.1	evgvelvLoc3639cd1897657t1	XP_040266223.1 signal peptide, CUB and EGF-like domain-containing protein 2 isoform X1 [Bufo bufo]	241.173	-0.796459	0.343883	-2.31608	0.0205541	0.999822	2.71083	3.74614	3.12911	5.26398	7.20782	3.94511	8.91831	10.9162
XP_044144348.1	evgvelvLoc26188ct1	XP_044144348.1 apelin receptor [Bufo gargarizans]	36.5315	1.64433	0.710093	2.31566	0.0205771	0.999822	2.84376	4.91645	6.29812	0.792172	0.511328	1.34953	0.70343	3.82529
QDH44593.1	evgvelvLoc28021ct1	QDH44593.1 sodefrin precursor-like factor A [Hyloscirtus phyllognathus]	17.8449	1.33628	0.577807	2.31268	0.0207402	0.999822	28.7565	11.4557	22.9864	2.39632	13.3409	4.66552	10.2138	0.738606
XP_040194874.1	evgvelvLoc94456cd1988474t1	XP_040194874.1 small integral membrane protein 11A [Rana temporaria]	34.194	1.08503	0.469664	2.31022	0.0208759	0.999822	11.3438	17.4386	12.6163	23.5946	7.13892	12.2021	6.28542	9.54506
KAG8540737.1	evgvelvLoc9259cd1289266t1	KAG8540737.1 hypothetical protein [Engystomops pustulosus]	7.41835	-2.36032	1.02204	-2.30942	0.0209201	0.999822	0	1.85517	0.955777	1.38249	7.5851	2.24304	5.40153	11.3632
XP_044142832.1	evgvelvLoc18748cd2102542t1	XP_044142832.1 putative GTP-binding protein 6 isoform X1 [Bufo gargarizans]	93.7697	0.665914	0.288364	2.30928	0.0209279	0.999822	7.31675	3.84947	6.35591	4.05531	3.25713	3.18511	5.0087	3.97711
XP_044139514.1	evgvelvLoc28052cd1052080t1	XP_044139514.1 coagulation factor V [Bufo gargarizans]	6.99195	-2.15687	0.934543	-2.30794	0.0210025	0.999822	0.11521	0.0471039	0.291213	0.0468032	0.181262	0.364494	1.09719	0.923257
KAG8550372.1	evgvelvLoc36578cd879827t1	KAG8550372.1 hypothetical protein [Engystomops pustulosus]	250.173	0.651236	0.282174	2.30792	0.0210035	0.999822	21.5459	28.8936	25.0116	19.1395	15.6685	21.6613	19.9799	12.7577
XP_040293595.1	evgvelvLoc20841cd1044869t1	XP_040293595.1 beta-1 adrenergic receptor [Bufo bufo]	141.985	-0.900857	0.390743	-2.30549	0.0211389	0.999822	12.6738	6.9089	8.17354	1.39838	18.4012	9.46717	11.5142	12.617
XP_044142733.1	evgvelvLoc7647cd623650t1	XP_044142733.1 myomesin-3 [Bufo gargarizans]	89.2929	3.83329	1.66435	2.30317	0.0212693	0.999822	0.310244	1.23461	2.37	1.31075	0.0162703	7.16514	0	0.165746
XP_044128791.1	evgvelvLoc3cd1894021t1	XP_044128791.1 epiplakin [Bufo gargarizans]	2274.54	-0.523549	0.227418	-2.30215	0.021327	0.999822	9.62928	11.0399	5.3426	7.93303	9.37153	13.6877	12.4515	21.7085
OCT72560.1	evgvelvLoc61894cd61894t1	OCT72560.1 hypothetical protein [Xenopus laevis]	30.1505	1.56176	0.678537	2.30166	0.0213541	0.999822	3.5024	7.53662	1.24251	13.03	1.16007	4.08233	1.43632	1.29256
KAG8550076.1	evgvelvLoc23636cd866885t1	KAG8550076.1 hypothetical protein [Engystomops pustulosus]	96.6811	-0.666517	0.289681	-2.30086	0.0213995	0.999822	4.46723	3.32078	4.61931	0.907385	5.51085	4.45674	9.31725	3.25444
KAG8566292.1	evgvelvLoc38590cd417032t1	KAG8566292.1 hypothetical protein [Engystomops pustulosus]	3678.53	2.51784	1.09463	2.30018	0.0214377	0.999822	213.76	899.571	1397.65	16.4319	119.874	899.89	104.813	0.42206
KAG8552845.1	evgvelvLoc38468cd248729t1	KAG8552845.1 hypothetical protein [Engystomops pustulosus]	120.651	0.987391	0.430242	2.29496	0.0217352	0.999822	21.669	22.5176	28.1466	4.27915	10.7721	17.9718	23.9712	0.904415
LAA38891.1	evgvelvLoc53007cd263268t1	LAA38891.1 hypothetical protein, partial [Micrurus corallinus]	42.5625	-0.819403	0.357222	-2.29382	0.021801	0.999822	9.83129	8.81703	6.94737	6.44172	13.7213	17.0567	15.6502	18.4254
KAG8546770.1	evgvelvLoc40451ct1	KAG8546770.1 hypothetical protein [Engystomops pustulosus]	1129.21	-0.882602	0.386175	-2.2855	0.0222838	0.999822	185.846	72.9102	139.89	2.96071	194.48	121.682	192.643	30.799
XP_040286728.1	evgvelvLoc18886ct1	XP_040286728.1 uncharacterized protein LOC120999805 isoform X2 [Bufo bufo]	18.3274	-1.33957	0.587097	-2.28169	0.0225077	0.999822	0.8726	0.332979	0.245071	0.425383	2.88303	1.15028	0.705095	0.87409
XP_031746296.1	evgvelvLoc9066cd1033094t1	XP_031746296.1 muscle M-line assembly protein unc-89 [Xenopus tropicalis]	648.251	-0.661166	0.289783	-2.28159	0.0225138	0.999822	24.2518	50.8251	14.2209	10.2031	18.3074	80.1431	34.1125	39.8732
AAQ89160.1	evgvelvLoc95362cd1783525t1	AAQ89160.1 ALLW1950 [Homo sapiens]	9.95909	2.733	1.19827	2.28078	0.0225612	0.999822	0.421341	0	2.84002	14.3779	0	0	0	5.06472
XP_044150868.1	evgvelvLoc66009cd444451t1	XP_044150868.1 fatty acid-binding protein, adipocyte-like [Bufo gargarizans]	3224.84	0.621779	0.273121	2.27657	0.0228119	0.999822	617.859	936.035	888.872	690.223	397.4	766.82	847.877	433.568
KAG9488250.1	evgvelvLoc23703cd1711866t1	KAG9488250.1 hypothetical protein [Eleutherodactylus coqui]	326.382	-0.498695	0.219102	-2.27609	0.0228405	0.999822	14.4143	19.1608	13.2659	15.5551	17.4447	28.5895	18.111	44.9457
XP_040291089.1	evgvelvLoc8890cd387332t1	XP_040291089.1 myosin light chain kinase 2, skeletal/cardiac muscle isoform X1 [Bufo bufo]	289.208	1.33821	0.589199	2.27124	0.0231324	0.999822	8.24259	31.7283	35.0548	0.136672	5.42544	31.5322	3.30104	0.0561677
XP_044128297.1	evgvelvLoc26340cd404782t1	XP_044128297.1 protein S100-G-like [Bufo gargarizans]	1896.03	0.706634	0.311305	2.2699	0.0232134	0.999822	417.942	771.202	330.959	939.739	265.763	635.942	310.186	471.029
KAG8552845.1	evgvelvLoc31100cd2114894t1	KAG8552845.1 hypothetical protein [Engystomops pustulosus]	260.14	1.04631	0.461175	2.26878	0.0232817	0.999822	64.4992	43.8494	52.336	4.72003	35.6225	34.6379	44.492	0.596853
KAG8585973.1	evgvelvLoc66978cd1091006t1	KAG8585973.1 hypothetical protein [Engystomops pustulosus]	263.933	0.650091	0.286663	2.26779	0.0233421	0.999822	29.8753	29.1069	37.8109	33.5692	25.3016	22.3221	20.4716	28.3981
KAG8546770.1	evgvelvLoc27117cd870366t1	KAG8546770.1 hypothetical protein [Engystomops pustulosus]	143.056	-1.07602	0.475319	-2.26378	0.0235876	0.999822	17.6285	8.68588	20.4705	0.183626	23.2904	17.518	25.241	5.09383
KAG9489006.1	evgvelvLoc50823cd1558142t1	KAG9489006.1 hypothetical protein [Eleutherodactylus coqui]	7.43447	2.66316	1.17852	2.25974	0.0238375	0.999822	0.662784	3.65822	1.8149	0.134625	0	2.35897	0.143452	0
KAF7237564.1	evgvelvLoc193172cd571614t1	KAF7237564.1 putative uncharacterized transposon-derived protein F52C9.6 [Varanus komodoensis]	5.74164	-2.57028	1.13748	-2.25963	0.0238443	0.999822	1.26402	0	0.710006	0.342332	4.97175	6.33178	2.55345	1.26618
XP_040287303.1	evgvelvLoc17431cd17431t1	XP_040287303.1 amiloride-sensitive amine oxidase [copper-containing]-like [Bufo bufo]	214.545	-0.508394	0.225274	-2.25678	0.0240217	0.999822	7.40316	6.86288	6.17085	3.18437	8.75117	9.26841	11.9275	7.57443
UGY75777.1	evgvelvLoc42248cd1322255t1	UGY75777.1 sodefrin precursor-like factor C [Plectrohyla sagorum]	320.29	0.591441	0.262147	2.25614	0.0240619	0.999822	89.4871	51.9342	95.0237	2.58694	38.8889	42.0162	67.0281	4.19662
KAG8558878.1	evgvelvLoc3464cd381906t1	KAG8558878.1 hypothetical protein [Engystomops pustulosus]	666.175	0.610908	0.27105	2.25386	0.0242051	0.999822	14.9347	8.4365	12.2855	18.1654	10.8274	3.68698	13.3506	17.2397
XP_044145230.1	evgvelvLoc34503cd1314510t1	XP_044145230.1 clusterin [Bufo gargarizans]	607.675	0.607318	0.269545	2.25312	0.0242513	0.999822	48.4877	32.5937	32.1193	42.9816	28.6204	34.9121	21.3077	34.3008
KAG8551978.1	evgvelvLoc79208cd79208t1	KAG8551978.1 hypothetical protein [Engystomops pustulosus]	265.628	0.624003	0.277146	2.25153	0.0243519	0.999822	72.9586	57.5427	16.7848	109.306	41.5185	54.0218	13.4392	82.4128
XP_044155307.1	evgvelvLoc32304ct1	XP_044155307.1 BPI fold-containing family B member 2 [Bufo gargarizans]	34.6616	1.7402	0.774398	2.24716	0.0246299	0.999822	1.66947	1.21344	2.18807	4.82279	0.778247	1.027	1.0171	0.123875
KAG8550941.1	evgvelvLoc82456cd1106484t1	KAG8550941.1 hypothetical protein [Engystomops pustulosus]	3.86595	-3.63246	1.61672	-2.24681	0.0246522	NA	0	0.423108	0	0	0.305283	0.409256	0.671961	2.07328
XP_040268534.1	evgvelvLoc28636cd1716799t1	XP_040268534.1 MAPK/MAK/MRK overlapping kinase [Bufo bufo]	84.9307	0.679849	0.302706	2.24591	0.02471	0.999822	5.38831	7.01485	6.45149	5.12675	4.07142	4.31785	3.92839	4.97138
XP_023395971.1	evgvelvLoc40326cd418768t1	XP_023395971.1 40S ribosomal protein S18 [Loxodonta africana]	5.56402	2.65942	1.18431	2.24555	0.0247331	NA	2.03406	5.82139	0.856903	17.3527	0	1.6088	0	4.07507
XP_040270122.1	evgvelvLoc6696cd385138t1	XP_040270122.1 cytosolic carboxypeptidase 4 [Bufo bufo]	54.319	1.60784	0.716199	2.24497	0.0247702	0.999822	0.5809	4.14548	0.845396	0	0.0415425	4.6154	0.137159	0.0264496
XP_044150833.1	evgvelvLoc43753ct1	XP_044150833.1 protachykinin-1 [Bufo gargarizans]	190.549	-0.518973	0.231714	-2.23971	0.0251097	0.999822	46.8114	39.6053	34.4255	21.3251	57.8973	51.5775	66.9988	51.4991
KAG8552845.1	evgvelvLoc40371cd1934389t1	KAG8552845.1 hypothetical protein [Engystomops pustulosus]	1185.07	0.87584	0.391109	2.23938	0.0251313	0.999822	287.372	213.393	206.868	47.9264	161.56	175.995	206.95	14.3854
XP_044132016.1	evgvelvLoc4721cd1692884t1	XP_044132016.1 LOW QUALITY PROTEIN: 3-hydroxy-3-methylglutaryl-coenzyme A reductase-like [Bufo gargarizans]	664.307	-0.664051	0.296739	-2.23783	0.0252324	0.999822	26.5945	11.1457	19.7398	3.84495	38.9837	11.8088	29.1988	19.4291
KAG2470049.1	evgvelvLoc75040cd75040t1	KAG2470049.1 TCB1 transposase, partial [Polypterus senegalus]	3.39563	-3.18154	1.4222	-2.23705	0.0252831	NA	0.378127	0.618389	0	0	2.37964	1.79443	3.27366	1.13632
KAG8579030.1	evgvelvLoc10601ct1	KAG8579030.1 hypothetical protein [Engystomops pustulosus]	83.4812	-0.966868	0.432504	-2.23551	0.0253838	0.999822	0.870026	1.95641	3.59192	1.23704	1.64258	2.89014	4.29342	10.3274
XP_044134628.1	evgvelvLoc62837cd1956855t1	XP_044134628.1 zinc finger HIT domain-containing protein 3 [Bufo gargarizans]	97.0755	0.731252	0.327752	2.23112	0.0256734	0.999822	21.8696	12.7969	25.0192	18.5837	14.9942	10.1562	17.1967	11.6569
KAG8566390.1	evgvelvLoc25873cd1714036t1	KAG8566390.1 hypothetical protein [Engystomops pustulosus]	584.546	-1.09128	0.489457	-2.22957	0.0257761	0.999822	71.7708	29.3727	25.2714	1.10242	38.6504	49.3664	80.0041	16.3101
KAG8560449.1	evgvelvLoc26200cd1050228t1	KAG8560449.1 hypothetical protein [Engystomops pustulosus]	127.617	0.765362	0.344417	2.22219	0.0262702	0.999822	14.3304	6.33587	23.8674	3.11386	7.99599	6.78741	10.3148	2.58721
XP_044132786.1	evgvelvLoc60000ct1	XP_044132786.1 hematopoietic prostaglandin D synthase [Bufo gargarizans]	184.624	0.678217	0.305203	2.22219	0.0262708	0.999822	44.3929	30.7059	29.0773	11.4875	25.8326	25.2515	25.7978	6.85304
KAG9477321.1	evgvelvLoc28975cd407417t1	KAG9477321.1 hypothetical protein [Eleutherodactylus coqui]	94.3221	0.75176	0.338471	2.22105	0.0263476	0.999822	11.453	15.5809	5.46533	7.24661	6.93653	9.77995	5.44035	4.16259
KAG2464611.1	evgvelvLoc250cd210511t1	KAG2464611.1 TCB1 transposase, partial [Polypterus senegalus]	658.664	0.749585	0.33761	2.22027	0.0264002	0.999822	264.04	160.322	227.912	99.048	175.668	147.075	178.985	43.8943
KAG8568495.1	evgvelvLoc92960ct1	KAG8568495.1 hypothetical protein [Engystomops pustulosus]	105.81	-0.948509	0.427449	-2.219	0.0264869	0.999822	52.8432	26.7969	43.833	0.665645	61.5484	40.1753	79.7954	13.1308
KAG2469340.1	evgvelvLoc65394cd681397t1	KAG2469340.1 TC1A transposase, partial [Polypterus senegalus]	2.80931	-3.75793	1.69458	-2.21761	0.0265812	NA	0	0	0.208825	0	0.19497	2.35236	1.28746	1.24135
XP_040293096.1	evgvelvLoc1965cd380407t1	XP_040293096.1 testican-2 isoform X1 [Bufo bufo]	54.176	-0.97856	0.441822	-2.21483	0.0267717	0.999822	3.76518	2.67969	2.64364	0.396554	2.85219	5.79054	6.94201	2.93347
XP_023183604.1	evgvelvLoc6181ct1	XP_023183604.1 serine/arginine repetitive matrix protein 1-like [Xiphophorus maculatus]	2846.29	0.798316	0.360491	2.21452	0.0267929	0.999822	226.439	198.092	220.996	5.57922	223.381	147.089	130.791	2.25528
XP_040288096.1	evgvelvLoc6023cd1030051t1	XP_040288096.1 A disintegrin and metalloproteinase with thrombospondin motifs 15 [Bufo bufo]	120.929	-0.685146	0.30977	-2.21178	0.0269815	0.999822	2.70125	4.44331	2.14363	0.995277	2.98976	5.61452	4.13338	4.6566
KAG8569415.1	evgvelvLoc33120cd649123t1	KAG8569415.1 hypothetical protein [Engystomops pustulosus]	68.0965	1.23761	0.560159	2.20938	0.027148	0.999822	6.05003	209.634	6.37184	1.22888	1.18982	144.751	1.96419	0.757544
KAG8584418.1	evgvelvLoc42795cd1322802t1	KAG8584418.1 hypothetical protein [Engystomops pustulosus]	17.7315	-1.35501	0.614286	-2.20583	0.0273958	0.999822	1.52555	1.24744	1.02828	0.0826318	1.84012	2.33276	3.96225	1.42627
XP_044155176.1	evgvelvLoc3658cd1510977t1	XP_044155176.1 LOW QUALITY PROTEIN: alpha-2-macroglobulin-like [Bufo gargarizans]	138.824	0.965176	0.437566	2.20579	0.027399	0.999822	2.89547	4.34338	4.18937	1.03835	3.01604	1.34248	1.17559	1.44021
KAG8592446.1	evgvelvLoc5481cd383923t1	KAG8592446.1 hypothetical protein [Engystomops pustulosus]	29.2795	-1.22431	0.555624	-2.20349	0.0275599	0.999822	0.430175	0.703509	0.181223	0.218443	0.338399	1.19083	0.837961	1.96602
KAG9492214.1	evgvelvLoc50549ct1	KAG9492214.1 hypothetical protein [Eleutherodactylus coqui]	52.9843	1.61024	0.731621	2.20091	0.0277421	0.999822	2.20286	13.4096	13.714	0.0994324	0.962717	14.7128	1.05952	0
KAG8590899.1	evgvelvLoc14748cd225009t1	KAG8590899.1 hypothetical protein [Engystomops pustulosus]	40.5942	-0.890863	0.404836	-2.20055	0.0277677	0.999822	1.32701	1.40013	0.901676	0.521696	1.48166	2.06529	2.66834	2.35839
XP_040275160.1	evgvelvLoc9381cd387823t1	XP_040275160.1 fibroblast growth factor receptor 3 isoform X2 [Bufo bufo]	617.455	-0.628512	0.286195	-2.1961	0.0280849	0.999822	17.0212	24.3206	11.5568	6.78477	15.1509	30.7756	23.1964	31.2172
KAG8539591.1	evgvelvLoc8148cd1288155t1	KAG8539591.1 hypothetical protein [Engystomops pustulosus]	4490.16	0.627128	0.286279	2.19061	0.0284798	0.999822	1806.5	939.278	1861.99	203.259	1162.35	918.941	1508.82	122.925
KAG9467458.1	evgvelvLoc19428cd397870t1	KAG9467458.1 hypothetical protein [Eleutherodactylus coqui]	181.589	-0.539919	0.247113	-2.1849	0.0288959	0.999822	19.885	15.9326	19.228	10.6262	25.5111	25.7554	25.419	31.2821
XP_040280015.1	evgvelvLoc56813cd56813t1	XP_040280015.1 glutathione S-transferase Mu 4 [Bufo bufo]	133.897	0.614056	0.281343	2.18259	0.0290663	0.999822	11.8247	17.6711	12.0243	26.1718	8.44663	12.6851	9.76666	21.103
KAG8550533.1	evgvelvLoc34844ct1	KAG8550533.1 hypothetical protein [Engystomops pustulosus]	143.857	1.03179	0.473017	2.1813	0.0291612	0.999822	13.0909	4.06252	10.8969	16.3386	2.29533	6.36207	3.61853	18.8009
XP_044135573.1	evgvelvLoc26371cd404813t1	XP_044135573.1 gliomedin [Bufo gargarizans]	1838	0.564881	0.25908	2.18034	0.0292325	0.999822	76.3121	85.2575	71.9088	129.833	44.9816	75.3208	71.6347	93.3704
KAG8546188.1	evgvelvLoc9174cd2092968t1	KAG8546188.1 hypothetical protein [Engystomops pustulosus]	27.4324	-1.60464	0.736414	-2.179	0.029332	0.999822	0.124272	0.779066	0	0.504843	0.162932	0.917377	0.179315	5.93374
KAG8566376.1	evgvelvLoc29830cd645833t1	KAG8566376.1 hypothetical protein [Engystomops pustulosus]	41.4275	1.41511	0.64958	2.17849	0.0293694	0.999822	4.29002	15.3473	17.621	48.7978	2.53107	15.6931	0.928528	30.6186
KAG9486230.1	evgvelvLoc9128cd219389t1	KAG9486230.1 hypothetical protein [Eleutherodactylus coqui]	151.436	-1.09077	0.501238	-2.17616	0.0295432	0.999822	10.3032	12.1551	6.82552	0.958529	8.8475	13.3123	20.9724	15.5994
KAG9471311.1	evgvelvLoc34943cd878192t1	KAG9471311.1 hypothetical protein [Eleutherodactylus coqui]	5284.62	1.09011	0.501632	2.17312	0.0297713	0.999822	0.284965	1479.07	1561.96	251.093	0.112084	1390.08	236.842	341.257
KAG2462717.1	evgvelvLoc59468cd1339475t1	KAG2462717.1 TCB1 transposase, partial [Polypterus senegalus]	383.149	0.775496	0.357599	2.16862	0.0301117	0.999822	143.118	198.67	106.734	7.46395	65.0402	64.6289	68.0223	18.8889
XP_040295330.1	evgvelvLoc11765cd390207t1	XP_040295330.1 putative E3 ubiquitin-protein ligase UNKL isoform X1 [Bufo bufo]	24.1746	-1.14369	0.528148	-2.16548	0.030351	0.999822	0.585196	0.957031	0.262965	0.221882	0.951384	1.35769	0.607965	1.99306
XP_044144037.1	evgvelvLoc283cd2084077t1	XP_044144037.1 interferon-induced very large GTPase 1-like isoform X2 [Bufo gargarizans]	133.312	-0.943955	0.436486	-2.16262	0.0305703	0.999822	1.16922	0.875275	0.388501	1.27108	0.816133	1.14619	1.41146	9.23773
XP_040198536.1	evgvelvLoc145091cd1169119t1	XP_040198536.1 migration and invasion enhancer 1-like, partial [Rana temporaria]	126.78	0.686136	0.317609	2.16032	0.0307483	0.999822	46.9001	36.7688	43.9971	103.317	31.5692	32.5057	30.5577	68.7751
KAG8578356.1	evgvelvLoc4154cd382596t1	KAG8578356.1 hypothetical protein [Engystomops pustulosus]	778.262	2.77062	1.28466	2.15669	0.03103	0.999822	3.14499	9.0165	16.5937	9.48869	0.829702	62.2625	0.48147	0.595495
KAG9490326.1	evgvelvLoc23044cd233305t1	KAG9490326.1 hypothetical protein [Eleutherodactylus coqui]	316.039	0.44	0.204243	2.1543	0.0312168	0.999822	23.7174	20.4496	29.5454	9.88345	15.236	16.2863	24.9462	12.1172
KAG8558945.1	evgvelvLoc53627cd1077655t1	KAG8558945.1 hypothetical protein [Engystomops pustulosus]	4.2727	-2.54676	1.18229	-2.1541	0.0312326	NA	0	0.132149	0.136165	0.0656526	0.317829	0.319556	1.04936	0.566602
XP_044154755.1	evgvelvLoc30018cd408460t1	XP_044154755.1 pituitary homeobox 3 [Bufo gargarizans]	19.4196	2.02345	0.939539	2.15367	0.0312662	0.999822	0.606039	3.79928	4.42538	0.246197	0.317829	4.23412	0.174894	0
XP_044126430.1	evgvelvLoc62011ct1	XP_044126430.1 transmembrane protein 272-like [Bufo gargarizans]	47.4112	-0.809245	0.376471	-2.14956	0.0315904	0.999822	17.2712	4.34544	11.4177	1.07942	23.8286	7.56571	21.6238	4.79096
KAG9468011.1	evgvelvLoc16743cd1040771t1	KAG9468011.1 hypothetical protein [Eleutherodactylus coqui]	3969.05	0.375442	0.174748	2.14848	0.0316758	0.999822	268.483	190.047	156.687	187.667	172.013	164.91	142.783	235.247
XP_040266940.1	evgvelvLoc24139cd2107933t1	XP_040266940.1 kinetochore scaffold 1 [Bufo bufo]	9.88201	-2.03014	0.945725	-2.14665	0.0318213	0.999822	0.0690723	0.564805	0.0581972	0.11224	0.108672	0.928733	0.418599	2.97518
KAI4875890.1	evgvelvLoc28767cd2112561t1	KAI4875890.1 hypothetical protein [Prochilodus magdalenae]	19.4447	-1.11568	0.519811	-2.14632	0.0318471	0.999822	3.37073	5.05312	1.42001	2.05399	6.629	8.2202	5.59328	7.03434
KAG8585619.1	evgvelvLoc2385cd380827t1	KAG8585619.1 hypothetical protein [Engystomops pustulosus]	51.6856	-0.912568	0.425272	-2.14585	0.0318852	0.999822	0.757919	0.849945	0.602097	0.334289	0.647325	1.23318	2.04351	1.80042
KAI4880032.1	evgvelvLoc17928cd633931t1	KAI4880032.1 hypothetical protein [Prochilodus magdalenae]	3.36384	-2.98208	1.39133	-2.14332	0.032087	NA	0	0.159189	0.0820138	0	0.0765726	0.923865	0.758451	0.487528
XP_040297786.1	evgvelvLoc37761cd1545080t1	XP_040297786.1 putative methyltransferase DDB_G0268948 [Bufo bufo]	26.0508	-0.977392	0.45649	-2.1411	0.0322659	0.999822	2.2855	2.22483	1.74226	0.442126	4.7944	3.78751	3.48626	1.74431
MBN3294712.1	evgvelvLoc31215cd409657t1	MBN3294712.1 TCB1 transposase [Polypterus senegalus]	49.5547	1.20586	0.56357	2.13967	0.0323811	0.999822	2.42001	18.799	10.4498	1.72044	2.49862	14.1162	2.35703	0.454527
KAG8544337.1	evgvelvLoc13110cd2096904t1	KAG8544337.1 hypothetical protein [Engystomops pustulosus]	91.9106	-1.19995	0.561263	-2.13794	0.0325213	0.999822	3.94475	1.95038	2.55072	0.596285	1.62374	5.62329	7.26721	8.2246
XP_044138420.1	evgvelvLoc71456cd1351463t1	XP_044138420.1 heat shock protein beta-7 [Bufo gargarizans]	117.647	1.4757	0.690322	2.1377	0.0325408	0.999822	8.2658	28.8792	37.8293	4.73159	5.76343	65.0795	4.71657	0.564539
XP_044125786.1	evgvelvLoc56506ct1	XP_044125786.1 NAD(P)H dehydrogenase [quinone] 1-like [Bufo gargarizans]	597.835	0.594927	0.278733	2.1344	0.0328102	0.999822	57.1777	52.3264	47.009	84.2605	38.7808	39.8338	47.5661	55.2488
XP_040208228.1	evgvelvLoc38271ct1	XP_040208228.1 homeobox protein DLX-5 [Rana temporaria]	141.982	0.602801	0.282526	2.13362	0.0328742	0.999822	34.712	36.3613	28.0998	26.5439	17.8473	31.2231	26.3202	21.3627
XP_040265107.1	evgvelvLoc5376ct1	XP_040265107.1 SPRY domain-containing SOCS box protein 3-like [Bufo bufo]	366.639	-0.486248	0.228001	-2.13265	0.0329533	0.999822	26.2168	36.9201	41.6215	19.1311	41.5335	49.7271	57.0586	45.5929
KAG9475648.1	evgvelvLoc26288cd404730t1	KAG9475648.1 hypothetical protein [Eleutherodactylus coqui]	105.22	0.564137	0.264755	2.13079	0.0331063	0.999822	4.97088	5.57444	4.3079	4.26953	2.79312	4.45583	3.19694	4.78967
KAG8549854.1	evgvelvLoc10102ct1	KAG8549854.1 hypothetical protein [Engystomops pustulosus]	702.745	0.886736	0.4162	2.13055	0.0331261	0.999822	175.228	158.748	139.015	28.7559	100.176	114.717	152.757	8.3419
XP_044153040.1	evgvelvLoc19889cd398331t1	XP_044153040.1 1,25-dihydroxyvitamin D(3) 24-hydroxylase, mitochondrial [Bufo gargarizans]	423.868	0.556459	0.261321	2.12941	0.0332204	0.999822	25.4957	16.2045	22.995	27.2587	21.8796	11.5951	17.7086	22.1727
KAG9481474.1	evgvelvLoc30633cd2114427t1	KAG9481474.1 hypothetical protein [Eleutherodactylus coqui]	69.9367	1.0336	0.485514	2.12887	0.0332648	0.999822	5.73772	8.0665	20.9488	0.981429	2.05884	5.25468	4.53172	2.31917
XP_044155253.1	evgvelvLoc54465cd432907t1	XP_044155253.1 fibroblast growth factor-binding protein 3 [Bufo gargarizans]	37.532	1.38713	0.651924	2.12775	0.0333576	0.999822	4.42408	2.61269	2.17439	9.28575	0.290019	4.47112	1.17033	4.55473
XP_047247725.1	evgvelvLoc26805cd870054t1	XP_047247725.1 putative nucleotidyltransferase MAB21L1 [Girardinichthys multiradiatus]	67.7926	0.897521	0.422013	2.12676	0.03344	0.999822	4.75221	4.68774	3.05066	8.27374	3.26364	2.50578	3.06937	3.32467
XP_044132925.1	evgvelvLoc39174cd417616t1	XP_044132925.1 cytochrome c oxidase assembly protein COX18, mitochondrial [Bufo gargarizans]	76.6329	0.71702	0.337232	2.12619	0.0334873	0.999822	5.23651	5.1005	5.06087	7.38292	2.96834	2.74084	5.53359	5.47687
MCI4390153.1	evgvelvLoc100896cd479338t1	MCI4390153.1 hypothetical protein [Pangasianodon gigas]	2.95234	3.13256	1.47409	2.12509	0.0335793	NA	3.05109	2.49488	3.42761	0.413159	0.400026	0	0.880501	0
KAG8558484.1	evgvelvLoc30507cd1718670t1	KAG8558484.1 hypothetical protein [Engystomops pustulosus]	3046.6	1.049	0.493947	2.12371	0.0336941	0.999822	899.952	351.92	439.129	2445.51	107.765	716.71	194.869	2340.21
KAG8555309.1	evgvelvLoc19733cd1043761t1	KAG8555309.1 hypothetical protein [Engystomops pustulosus]	47.3975	-1.14914	0.541633	-2.12163	0.033869	0.999822	3.13765	2.50152	2.84191	0.127464	3.82578	9.92664	2.98808	1.80723
XP_040278605.1	evgvelvLoc48247cd1072275t1	XP_040278605.1 ecto-ADP-ribosyltransferase 5-like [Bufo bufo]	24.8668	1.0923	0.515184	2.12022	0.0339874	0.999822	3.0767	2.51582	2.41351	3.01695	0.667669	2.26563	1.01036	2.8694
KAE8596795.1	evgvelvLoc15280cd1039308t1	KAE8596795.1 hypothetical protein [Xenopus tropicalis]	4.03901	-3.81713	1.80233	-2.11788	0.0341853	NA	0	0	3.94448	0	3.3145	2.22168	0.40531	3.75165
KAG9493925.1	evgvelvLoc80087cd696090t1	KAG9493925.1 hypothetical protein [Eleutherodactylus coqui]	72.3742	0.698928	0.330087	2.11741	0.0342254	0.999822	8.78189	2.84529	4.18823	24.9056	5.08347	1.57265	3.2994	25.2288
XP_040291986.1	evgvelvLoc38384cd416826t1	XP_040291986.1 tektin-3 [Bufo bufo]	25.9599	1.1777	0.556295	2.11705	0.0342558	0.999822	0.963066	0.935156	0.912864	3.37441	0.3788	1.04736	0.260556	1.74854
KAG8587837.1	evgvelvLoc83070ct1	KAG8587837.1 hypothetical protein [Engystomops pustulosus]	1.9523	-4.27082	2.01769	-2.11669	0.0342862	NA	0	0	0	0	1.37831	0.923865	0.758451	1.17007
XP_044126588.1	evgvelvLoc38410cd654413t1	XP_044126588.1 tubulin beta-3 chain isoform X2 [Bufo gargarizans]	6.65633	2.11746	1.00052	2.11637	0.0343136	0.999822	0.358588	1.75931	0.528728	0.437019	0.0705212	0.496332	0	0.449
XP_040297044.1	evgvelvLoc27750cd2111544t1	XP_040297044.1 dynein regulatory complex protein 11 isoform X1 [Bufo bufo]	12.0156	2.23401	1.05676	2.11403	0.0345128	0.999822	0.301728	0.308404	0.381333	2.94178	0	0.119323	0.718363	0.226682
XP_040276537.1	evgvelvLoc35757cd246018t1	XP_040276537.1 putative N-acetyltransferase 8B [Bufo bufo]	177.062	0.556428	0.263797	2.1093	0.0349187	0.999822	18.3158	18.7211	17.815	32.6075	12.8191	15.6583	13.6417	28.3301
OCT87659.1	evgvelvLoc54922cd1078950t1	OCT87659.1 hypothetical protein [Xenopus laevis]	7.18655	-1.98369	0.941689	-2.10653	0.0351586	0.999822	0.16295	0.266488	0.137294	0.926754	1.02548	0.515527	1.97505	3.42778
XP_044129727.1	evgvelvLoc12461cd855710t1	XP_044129727.1 cytochrome P450 2A4-like [Bufo gargarizans]	1309.58	-1.75937	0.835886	-2.10479	0.0353094	0.999822	38.0143	31.0844	72.8939	3.48556	125.897	55.2322	94.2456	156.495
XP_040266538.1	evgvelvLoc81654cd1769817t1	XP_040266538.1 double-headed protease inhibitor, submandibular gland-like [Bufo bufo]	4.86035	3.86099	1.83615	2.10276	0.0354863	NA	0.446877	0.365412	0	4.53849	0	0	0	0
KAG8588557.1	evgvelvLoc34052cd1314059t1	KAG8588557.1 hypothetical protein [Engystomops pustulosus]	291.846	1.25959	0.599177	2.1022	0.0355357	0.999822	25.6954	112.364	151.172	5.26465	19.3346	133.957	9.67217	3.3573
JAQ81084.1	evgvelvLoc48358cd48358t1	JAQ81084.1 TC1 transposase-like protein, partial [Fundulus heteroclitus]	13.6321	1.31537	0.626352	2.10006	0.035724	0.999822	5.64389	1.93533	3.22132	1.18337	2.57794	0.863985	1.73383	0.364744
KAG8545268.1	evgvelvLoc34733cd1542052t1	KAG8545268.1 hypothetical protein [Engystomops pustulosus]	118.247	0.583353	0.278117	2.09751	0.0359485	0.999822	37.1789	30.4012	35.5253	2.02506	22.3845	21.192	27.3327	2.08058
XP_044151034.1	evgvelvLoc27304cd405746t1	XP_044151034.1 serpin B5 [Bufo gargarizans]	2109.58	0.57129	0.272907	2.09335	0.0363182	0.999822	168.076	145.282	132.667	184.74	101.406	124.6	139.997	123.377
XP_034505153.1	evgvelvLoc1408cd1281415t1	XP_034505153.1 thymosin beta-15B [Ailuropoda melanoleuca]	63.7761	1.07876	0.51536	2.09322	0.0363298	0.999822	18.594	35.1272	35.6546	81.2666	14.627	20.792	29.4202	17.3412
KAG9489231.1	evgvelvLoc67cd378509t1	KAG9489231.1 hypothetical protein [Eleutherodactylus coqui]	71.8884	-0.923323	0.441462	-2.09151	0.0364821	0.999822	0.744043	0.839599	0.388676	0.338532	0.468244	1.95377	0.876058	2.28066
XP_044129727.1	evgvelvLoc36542ct1	XP_044129727.1 cytochrome P450 2A4-like [Bufo gargarizans]	112.232	-1.14132	0.545959	-2.09049	0.0365739	0.999822	67.3444	41.4012	47.6295	0	85.8455	45.4888	101.713	16.7417
Q92036.1	evgvelvLoc8562cd851811t1	Q92036.1 Potassium-transporting ATPase alpha chain 2 [Rhinella marina]	304.655	0.755085	0.361885	2.08653	0.0369303	0.999822	19.0772	15.6489	9.51655	0.910307	7.4321	5.26907	7.26187	2.27497
XP_040263816.1	evgvelvLoc77419cd1765582t1	XP_040263816.1 osteocalcin-like [Bufo bufo]	425.336	0.568933	0.273066	2.0835	0.0372058	0.999822	84.83	83.8359	99.4008	165.917	42.2046	94.8656	75.874	144.345
KAF7642235.1	evgvelvLoc17875cd396317t1	KAF7642235.1 hypothetical protein, partial [Lucifuga dentata]	17.2221	-1.3836	0.665164	-2.08009	0.037517	0.999822	3.2771	3.41051	4.01619	0	8.90562	3.77012	12.6383	1.79056
KAG9469867.1	evgvelvLoc83835ct1	KAG9469867.1 hypothetical protein [Eleutherodactylus coqui]	70.7502	0.741491	0.357097	2.07644	0.0378532	0.999822	10.9879	12.295	16.0795	13.7828	6.06575	10.5203	6.34191	16.6066
XP_033770165.1	evgvelvLoc35275cd1723438t1	XP_033770165.1 COP9 signalosome complex subunit 3 isoform X2 [Geotrypetes seraphini]	35.5448	0.861984	0.415275	2.07569	0.0379222	0.999822	22.5911	25.6566	27.4938	17.8449	15.7968	15.3863	17.3852	10.6862
KAG8562454.1	evgvelvLoc13934cd2097728t1	KAG8562454.1 hypothetical protein [Engystomops pustulosus]	59.072	0.858886	0.413861	2.0753	0.0379589	0.999822	19.2662	22.1722	11.6235	6.37731	11.7879	16.3669	9.06064	2.3826
KAG8444287.1	evgvelvLoc82037ct1	KAG8444287.1 hypothetical protein [Hymenochirus boettgeri]	30.5517	1.29685	0.624962	2.07508	0.0379791	0.999822	4.69221	4.93306	2.63563	15.0678	0.527307	6.5388	1.93443	5.5955
KAG8569276.1	evgvelvLoc86672cd1110700t1	KAG8569276.1 hypothetical protein [Engystomops pustulosus]	30.2529	1.16971	0.564144	2.07342	0.038133	0.999822	0.963852	5.98989	1.29936	15.0357	0.909862	1.52468	1.16825	7.72398
JAO69092.1	evgvelvLoc80101ct1	JAO69092.1 YCX91, partial [Poeciliopsis prolifica]	7.66832	1.90002	0.91855	2.0685	0.0385929	0.999822	2.55236	2.55086	5.49572	0.921662	1.78473	0.897215	0.491049	0.284079
XP_044143765.1	evgvelvLoc41755ct1	XP_044143765.1 transcription factor IIIA [Bufo gargarizans]	144.703	0.567011	0.274228	2.06766	0.0386716	0.999822	10.0262	12.776	11.4747	11.744	6.57266	9.18565	11.0674	9.62489
KAG8594424.1	evgvelvLoc32405cd1056433t1	KAG8594424.1 hypothetical protein [Engystomops pustulosus]	51.5364	-0.885466	0.429914	-2.05964	0.0394334	0.999822	11.3085	4.87342	5.92284	0.124162	15.5077	7.13123	10.1873	2.44926
XP_044143517.1	evgvelvLoc55051cd1079079t1	XP_044143517.1 cytochrome c oxidase assembly factor 6 homolog [Bufo gargarizans]	163.908	0.67867	0.329676	2.0586	0.0395329	0.999822	54.5077	55.5611	57.8789	70.0697	39.0607	49.3128	43.3117	39.6416
XP_044142182.1	evgvelvLoc9507ct1	XP_044142182.1 NUAK family SNF1-like kinase 2 [Bufo gargarizans]	476.617	-0.460524	0.223723	-2.05845	0.0395466	0.999822	18.0702	31.6326	15.0501	7.84711	19.7703	37.4556	23.6464	25.175
XP_040261050.1	evgvelvLoc8135cd1515454t1	XP_040261050.1 uncharacterized protein LOC120977266 isoform X1 [Bufo bufo]	891.05	-0.452079	0.219838	-2.05642	0.039742	0.999822	33.7857	17.8108	21.5332	10.9853	30.2584	28.1514	32.6026	32.3887
KAG9487990.1	evgvelvLoc11366cd1291373t1	KAG9487990.1 hypothetical protein [Eleutherodactylus coqui]	83.1449	-0.780468	0.380042	-2.05364	0.040011	0.999822	4.60217	2.6506	2.46142	0.130058	4.40734	4.24138	4.88517	1.08235
XP_029451745.1	evgvelvLoc65389cd1959407t1	XP_029451745.1 zinc finger protein 544-like isoform X3 [Rhinatrema bivittatum]	4.09189	2.38822	1.16294	2.0536	0.0400141	NA	1.96626	0.964687	1.65668	3.5146	0.309353	0.622069	0.34046	0.393923
KAG8572440.1	evgvelvLoc72457cd1096485t1	KAG8572440.1 hypothetical protein [Engystomops pustulosus]	2.15676	-3.6094	1.75901	-2.05196	0.040174	NA	0	0.513131	0	0	0.987297	3.47432	2.17315	3.143
XP_040278976.1	evgvelvLoc8498cd1696661t1	XP_040278976.1 receptor-interacting serine/threonine-protein kinase 4-like [Bufo bufo]	421.772	-0.557624	0.271943	-2.05052	0.0403139	0.999822	22.7166	33.5588	16.6549	5.3025	21.0294	39.508	33.0862	21.2467
XP_040280742.1	evgvelvLoc26856cd1715019t1	XP_040280742.1 phosphoserine phosphatase isoform X1 [Bufo bufo]	55.6958	0.734199	0.35819	2.04975	0.0403891	0.999822	9.51027	7.18594	10.2444	2.24961	3.2198	5.42724	7.19136	3.01472
XP_040208250.1	evgvelvLoc25895cd404337t1	XP_040208250.1 epsilon-sarcoglycan isoform X3 [Rana temporaria]	58.2544	-0.931446	0.45442	-2.04975	0.0403892	0.999822	2.32337	2.42755	3.0451	0.838975	2.53846	4.69615	4.07882	7.82243
TKS65342.1	evgvelvLoc51303cd1739466t1	TKS65342.1 hypothetical protein [Collichthys lucidus]	1082.37	0.700325	0.341765	2.04914	0.0404481	0.999822	568.892	861.725	1019.34	118.434	614.393	670.668	409.043	90.3372
KAG8548164.1	evgvelvLoc77362cd693365t1	KAG8548164.1 hypothetical protein [Engystomops pustulosus]	7.15029	2.10731	1.02907	2.04778	0.040582	0.999822	2.47069	2.02029	1.95159	0	0.242948	1.09921	0.267377	0
KAG8581230.1	evgvelvLoc55509cd1335516t1	KAG8581230.1 hypothetical protein [Engystomops pustulosus]	1307.54	0.568428	0.277599	2.04766	0.0405936	0.999822	307.255	363.348	202.078	695.987	243.743	229.687	214.939	484.071
XP_044126634.1	evgvelvLoc16662cd16662t1	XP_044126634.1 homeodomain-only protein [Bufo gargarizans]	327.974	0.682037	0.333196	2.04695	0.0406626	0.999822	399.937	370.44	352.873	389.163	331.317	275.266	298.243	196.174
KAG9490578.1	evgvelvLoc9223cd387665t1	KAG9490578.1 hypothetical protein [Eleutherodactylus coqui]	2232.68	-0.562256	0.27524	-2.04278	0.0410739	0.999822	92.3671	99.8865	160.658	15.3537	148.239	83.2995	311.664	50.066
XP_044141328.1	evgvelvLoc27075cd405517t1	XP_044141328.1 tetraspanin-33-like isoform X1 [Bufo gargarizans]	79.9924	-0.821693	0.402327	-2.04235	0.0411167	0.999822	7.55457	3.80798	1.22071	5.63346	9.19919	3.43775	4.83812	23.9464
XP_040289532.1	evgvelvLoc52626cd1740789t1	XP_040289532.1 protein-glutamine gamma-glutamyltransferase 4 isoform X2 [Bufo bufo]	5.71251	2.55586	1.25326	2.03937	0.0414127	0.999822	0.271416	0.0739791	0.228683	1.83767	0.14234	0	0.0783268	0.0906265
KAE8614798.1	evgvelvLoc37135ct1	KAE8614798.1 hypothetical protein [Xenopus tropicalis]	19.9646	1.62699	0.798178	2.03839	0.0415113	0.999822	20.4188	0.309195	20.0713	0	9.2211	0	4.58312	0
KAG8571692.1	evgvelvLoc27251cd2111045t1	KAG8571692.1 hypothetical protein [Engystomops pustulosus]	106.392	0.630305	0.309226	2.03833	0.0415167	0.999822	10.1554	11.0427	9.19366	13.5177	6.96895	9.48485	6.64085	9.9563
KAG9474571.1	evgvelvLoc32558cd32558t1	KAG9474571.1 hypothetical protein [Eleutherodactylus coqui]	7.21729	-2.83485	1.39118	-2.03773	0.0415767	0.999822	1.20383	9.35156	0	0	10.417	1.42822	6.77447	2.41177
KAG9487315.1	evgvelvLoc42849cd1936867t1	KAG9487315.1 hypothetical protein [Eleutherodactylus coqui]	47.3116	0.745976	0.366134	2.03744	0.041606	0.999822	10.4656	14.5222	22.1781	13.3988	7.73383	8.52837	11.5317	13.9779
KAG8569025.1	evgvelvLoc78221cd456663t1	KAG8569025.1 hypothetical protein [Engystomops pustulosus]	25.9905	1.20606	0.592237	2.03645	0.0417055	0.999822	8.24363	5.09307	4.78482	2.67912	5.76435	4.49165	1.2688	0.734018
KAG9490458.1	evgvelvLoc62098cd1342105t1	KAG9490458.1 hypothetical protein [Eleutherodactylus coqui]	6.13423	2.55739	1.25608	2.036	0.04175	0.999822	0.460842	1.31891	1.84435	0.187213	0.181262	0.911234	0	0
KAG9492589.1	evgvelvLoc3132ct1	KAG9492589.1 hypothetical protein, partial [Eleutherodactylus coqui]	224.186	-0.515019	0.253009	-2.03557	0.0417931	0.999822	6.018	4.99056	4.20946	2.49088	6.43121	5.61299	8.42959	7.81969
KAG8558495.1	evgvelvLoc67860cd683863t1	KAG8558495.1 hypothetical protein [Engystomops pustulosus]	4867.28	1.07207	0.526726	2.03535	0.0418154	0.999822	1318.17	451.779	707.369	2484.82	118.534	871.898	289.476	3063.24
XP_044146333.1	evgvelvLoc31317cd409759t1	XP_044146333.1 heparan-sulfate 6-O-sulfotransferase 1 [Bufo gargarizans]	298.524	-0.602083	0.295941	-2.03447	0.0419042	0.999822	26.0456	16.738	16.1341	4.64958	27.2993	21.3546	24.2006	23.2238
KAG8552935.1	evgvelvLoc6408ct1	KAG8552935.1 hypothetical protein [Engystomops pustulosus]	5.13849	-2.315	1.13819	-2.03393	0.0419588	NA	0.983129	0.401953	2.07085	0	6.57376	2.33276	2.55345	3.44683
XP_040289632.1	evgvelvLoc8762cd8762t1	XP_040289632.1 ATP-binding cassette sub-family B member 5-like isoform X1 [Bufo bufo]	282.834	-0.709906	0.349036	-2.0339	0.0419613	0.999822	7.54337	6.42754	4.50434	0.680982	6.78938	7.84753	8.68801	4.60636
KAG8552845.1	evgvelvLoc32707cd1540026t1	KAG8552845.1 hypothetical protein [Engystomops pustulosus]	101.579	0.814053	0.401728	2.02638	0.0427258	0.999822	27.8553	18.027	15.1862	3.14668	15.5848	14.1379	14.3148	0.89528
XP_031762263.1	evgvelvLoc9947cd388389t1	XP_031762263.1 uncharacterized protein LOC105945465 [Xenopus tropicalis]	5.97882	-2.03402	1.00473	-2.02443	0.0429258	0.999822	0.540181	0.441707	0	0.0877773	1.01985	1.11084	0.374132	1.19043
XP_040297031.1	evgvelvLoc41698cd420140t1	XP_040297031.1 tektin-4 [Bufo bufo]	23.4772	1.16	0.573016	2.02437	0.042932	0.999822	1.32557	0.812939	0.502588	3.76949	0.677796	0.314529	0.57381	1.39422
XP_044154280.1	evgvelvLoc15342ct1	XP_044154280.1 alpha-N-acetylgalactosaminide alpha-2,6-sialyltransferase 2-like [Bufo gargarizans]	178.56	-0.555841	0.274818	-2.02258	0.0431162	0.999822	8.46973	10.4622	5.51664	4.58766	14.8849	11.1174	10.193	11.1919
XP_040925750.1	evgvelvLoc25542cd641545t1	XP_040925750.1 uncharacterized protein LOC114850824 isoform X1 [Betta splendens]	104.921	-0.571764	0.282746	-2.02218	0.0431578	0.999822	68.3395	58.2342	60.0041	18.703	95.6354	77.3793	128.295	39.6325
XP_040271275.1	evgvelvLoc33822ct1	XP_040271275.1 acetylgalactosaminyl-O-glycosyl-glycoprotein beta-1,3-N-acetylglucosaminyltransferase-like [Bufo bufo]	13.0079	-1.34473	0.665006	-2.02213	0.0431634	0.999822	0.614456	0.717773	0.443753	0.285276	1.31199	0.833128	1.44392	2.81374
XP_044133595.1	evgvelvLoc21887cd232148t1	XP_044133595.1 beta,beta-carotene 9',10'-oxygenase-like [Bufo gargarizans]	54.2779	-1.01568	0.502601	-2.02084	0.0432966	0.999822	66.5503	53.7999	3.82311	2.45777	66.6299	68.7865	19.6419	18.1811
XP_044144302.1	evgvelvLoc14752ct1	XP_044144302.1 polymeric immunoglobulin receptor-like [Bufo gargarizans]	114.638	-0.635906	0.315016	-2.01864	0.0435242	0.999822	3.56625	7.29032	3.04537	1.48791	4.39767	7.58528	8.05255	4.73094
XP_044149158.1	evgvelvLoc11886cd390328t1	XP_044149158.1 LOW QUALITY PROTEIN: squalene monooxygenase [Bufo gargarizans]	155.779	-0.670127	0.332182	-2.01735	0.0436593	0.999822	8.25408	5.67463	8.41629	0.811588	11.9523	5.3641	15.1113	4.26574
XP_040188033.1	evgvelvLoc32170cd648173t1	XP_040188033.1 uncharacterized protein LOC120920173 [Rana temporaria]	20.6537	0.988125	0.490391	2.01497	0.0439075	0.999822	3.03876	3.80028	4.0664	4.50218	1.68738	1.97931	2.63083	2.86489
XP_040296284.1	evgvelvLoc32703cd242964t1	XP_040296284.1 coiled-coil domain-containing protein 69 [Bufo bufo]	95.3097	0.573523	0.284757	2.01408	0.0440009	0.999822	5.60799	11.2943	8.75007	11.1378	4.16646	7.88538	5.84417	12.0674
XP_040295726.1	evgvelvLoc15767ct1	XP_040295726.1 sorting nexin-8 [Bufo bufo]	46.4187	-1.38539	0.68848	-2.01224	0.0441947	0.999822	2.51777	4.64697	0.303051	0.409128	1.24496	5.57586	2.92713	7.49415
XP_040290865.1	evgvelvLoc813cd1024841t1	XP_040290865.1 phosphatidate phosphatase LPIN3-like isoform X2 [Bufo bufo]	130.833	-0.724009	0.359823	-2.01212	0.0442069	0.999822	4.31903	6.68154	2.42601	0.980026	5.29533	6.80132	4.54771	6.11932
XP_018412075.1	evgvelvLoc23891cd1303898t1	XP_018412075.1 keratin, type I cytoskeletal 19-like [Nanorana parkeri]	6666.68	0.522696	0.259779	2.01208	0.0442114	0.999822	770.702	741.855	326.721	314.993	389.126	703.402	360.684	250.838
KAG9480274.1	evgvelvLoc15820cd15820t1	KAG9480274.1 hypothetical protein [Eleutherodactylus coqui]	113.421	0.573426	0.28503	2.01181	0.0442399	0.999822	15.9614	12.5788	13.156	9.67926	6.46002	10.6118	11.115	12.1653
XP_044142519.1	evgvelvLoc12613cd391055t1	XP_044142519.1 kinesin-like protein KIF6 isoform X3 [Bufo gargarizans]	29.8531	0.862186	0.428602	2.01162	0.0442596	0.999822	1.28403	1.20904	1.0163	1.26455	0.581568	0.923256	0.707421	0.857484
OCT98979.1	evgvelvLoc21943cd1301950t1	OCT98979.1 hypothetical protein [Xenopus laevis]	20.0585	-1.21346	0.603535	-2.01058	0.0443696	0.999822	2.92282	4.77998	4.70139	0	4.38947	6.72507	14.0325	2.12931
XP_044155982.1	evgvelvLoc43637ct1	XP_044155982.1 thioredoxin-like [Bufo gargarizans]	160.26	0.876782	0.436257	2.00979	0.0444538	0.999822	37.2253	94.3614	77.687	0	26.1298	71.1152	23.3034	0
KAG8591021.1	evgvelvLoc26158cd1306165t1	KAG8591021.1 hypothetical protein [Engystomops pustulosus]	532.908	-0.432872	0.215396	-2.00966	0.0444677	0.999822	39.5118	17.5028	24.4832	13.9533	39.2076	20.8177	45.7898	37.7717
KAG8558968.1	evgvelvLoc50079cd1738242t1	KAG8558968.1 hypothetical protein [Engystomops pustulosus]	10.2952	1.64196	0.817436	2.00867	0.0445725	0.999822	1.28607	0.420648	0.288956	2.08982	0.404677	0.339064	0.148457	0.343538
OCT66650.1	evgvelvLoc42133cd2125927t1	OCT66650.1 hypothetical protein [Xenopus laevis]	130.556	0.591033	0.294792	2.00491	0.0449723	0.999822	78.2229	79.6915	85.355	77.62	66.5782	58.319	49.4038	75.1451
KAF0036576.1	evgvelvLoc69376cd685379t1	KAF0036576.1 hypothetical protein [Scophthalmus maximus]	22.9826	-1.13581	0.566815	-2.00386	0.0450856	0.999822	1.22891	16.4131	2.07085	3.66105	3.86691	18.1437	9.57545	13.1308
XP_040293850.1	evgvelvLoc3683cd213944t1	XP_040293850.1 alpha-2-macroglobulin-like protein 1 isoform X1 [Bufo bufo]	5913.25	0.460035	0.229941	2.00067	0.0454285	0.999822	228.068	119.598	103.289	16.2383	208.377	72.7871	74.237	20.4567
KAG9479730.1	evgvelvLoc33228ct1	KAG9479730.1 hypothetical protein [Eleutherodactylus coqui]	19.9533	1.03964	0.520179	1.99862	0.0456492	0.999822	2.06251	1.51786	1.65089	3.18392	0.567869	1.06035	1.24994	2.16933
XP_040286058.1	evgvelvLoc46625cd1326632t1	XP_040286058.1 nicotinamide N-methyltransferase-like [Bufo bufo]	1330.79	-0.570147	0.285495	-1.99705	0.0458198	0.999822	228.321	83.7118	181.435	4.81115	219.921	125.825	240.36	24.0688
KAG9467599.1	evgvelvLoc37126cd880375t1	KAG9467599.1 hypothetical protein [Eleutherodactylus coqui]	10.4587	1.72412	0.863356	1.997	0.0458249	0.999822	0.419842	3.00392	1.14965	0.51167	0.165135	2.07541	0.0908702	0.210279
XP_034505153.1	evgvelvLoc20606cd20606t1	XP_034505153.1 thymosin beta-15B [Ailuropoda melanoleuca]	212.235	0.838074	0.41968	1.99693	0.0458323	0.999822	80.1464	68.6815	67.5277	301.624	82.214	65.9258	26.6447	136.16
KAG8597201.1	evgvelvLoc65052cd908301t1	KAG8597201.1 hypothetical protein [Engystomops pustulosus]	11.3783	1.25671	0.629499	1.99637	0.0458942	0.999822	4.53752	3.71034	3.82311	1.63851	1.98303	1.59505	1.74595	1.01006
KAG8590909.1	evgvelvLoc25931ct1	KAG8590909.1 hypothetical protein [Engystomops pustulosus]	97.2599	-0.881731	0.441776	-1.99588	0.0459474	0.999822	1.21374	30.7668	0.511321	0.0986141	1.62315	49.4391	1.15588	0.972649
KAG8580487.1	evgvelvLoc46029cd1326036t1	KAG8580487.1 hypothetical protein [Engystomops pustulosus]	319.207	0.484991	0.243031	1.99559	0.0459787	0.999822	27.204	24.5666	30.0981	27.3865	20.1032	21.1542	24.5829	24.6814
XP_040276847.1	evgvelvLoc20531cd398973t1	XP_040276847.1 ankyrin repeat domain-containing protein 55 isoform X1 [Bufo bufo]	39.6135	0.778154	0.390019	1.99517	0.0460243	0.999822	1.03566	2.79833	2.42811	1.13414	0.67302	1.92319	1.55936	0.811902
XP_044154062.1	evgvelvLoc3437cd381879t1	XP_044154062.1 collagen alpha-1(XX) chain-like isoform X1 [Bufo gargarizans]	87.2466	0.616676	0.309151	1.99474	0.0460713	0.999822	1.68333	1.95807	2.15741	2.04188	0.895234	1.8377	1.23157	2.30369
KAG8595996.1	evgvelvLoc61106cd439548t1	KAG8595996.1 hypothetical protein [Engystomops pustulosus]	4.22021	2.95267	1.48217	1.99213	0.0463568	NA	0.258718	4.01953	1.74387	0.210204	0	1.4324	0	0
KAE8614798.1	evgvelvLoc23765cd23765t1	KAE8614798.1 hypothetical protein [Xenopus tropicalis]	33.5378	1.4113	0.708445	1.9921	0.0463596	0.999822	35.1658	0.618389	26.7617	0	22.0117	0	7.20205	0
KAG9470232.1	evgvelvLoc2663cd381105t1	KAG9470232.1 hypothetical protein [Eleutherodactylus coqui]	18.0098	-1.07879	0.541762	-1.99126	0.0464527	0.999822	0.614456	0.803906	0.258856	0.549157	0.725047	1.65237	0.797954	2.64667
XP_044147530.1	evgvelvLoc73673ct1	XP_044147530.1 NADH dehydrogenase [ubiquinone] 1 alpha subcomplex assembly factor 4 [Bufo gargarizans]	109.396	0.680044	0.34161	1.9907	0.046514	0.999822	17.7653	11.847	21.2171	22.4217	13.0254	9.14005	17.7696	12.7852
KAG9482100.1	evgvelvLoc24141cd1918159t1	KAG9482100.1 hypothetical protein [Eleutherodactylus coqui]	121.518	-0.517314	0.26023	-1.98791	0.0468212	0.999822	13.3012	10.4981	9.55027	5.54443	17.4694	15.2773	13.318	15.7569
KAG8586170.1	evgvelvLoc6342cd384784t1	KAG8586170.1 hypothetical protein [Engystomops pustulosus]	167.098	-0.483343	0.243249	-1.98703	0.0469187	0.999822	6.51497	2.44059	4.97545	1.51237	8.63429	3.22373	7.16856	4.14712
ELW63408.1	evgvelvLoc30181cd1537500t1	ELW63408.1 GDP-L-fucose synthase [Tupaia chinensis]	48.032	0.713749	0.359367	1.98613	0.0470189	0.999822	14.1571	11.0939	14.4131	16.0554	8.58455	8.39794	10.4692	12.1131
KAG8556703.1	evgvelvLoc17805ct1	KAG8556703.1 hypothetical protein [Engystomops pustulosus]	634.994	-0.561624	0.282936	-1.98498	0.0471464	0.999822	45.1821	30.8392	27.018	10.656	51.7344	30.8718	45.5818	47.8365
XP_044141588.1	evgvelvLoc215cd1024243t1	XP_044141588.1 beta/gamma crystallin domain-containing protein 2 [Bufo gargarizans]	310.538	-0.776747	0.391769	-1.98266	0.0474049	0.999822	2.34302	3.30553	1.71994	0.678127	1.89061	4.04037	3.5172	5.59054
KAG8563811.1	evgvelvLoc22942cd401384t1	KAG8563811.1 hypothetical protein [Engystomops pustulosus]	247.554	-0.56143	0.283355	-1.98136	0.0475504	0.999822	32.658	29.0145	11.711	8.53862	28.713	35.483	29.0565	27.9595
TWW63996.1	evgvelvLoc67208ct1	TWW63996.1 Transposable element [Takifugu flavidus]	8.02466	-1.5398	0.777514	-1.98041	0.0476578	0.999822	0.465693	0.761595	0.653952	0.252244	1.95381	1.47332	2.41906	1.08847
XP_040287425.1	evgvelvLoc59319cd437761t1	XP_040287425.1 uncharacterized protein LOC121000820 isoform X2 [Bufo bufo]	118.181	-0.617451	0.312189	-1.97781	0.04795	0.999822	23.4439	18.7578	28.2485	6.55404	47.1962	22.5301	54.9974	13.1308
BAE16707.1	evgvelvLoc15970ct1	BAE16707.1 epithelial sodium channel alpha subunit [Rhinella marina]	658.905	-0.826923	0.418174	-1.97746	0.0479898	0.999822	29.6334	33.0565	27.2019	1.51187	22.616	50.1139	45.1889	16.5895
XP_040288862.1	evgvelvLoc28833cd872082t1	XP_040288862.1 twisted gastrulation protein homolog 1 [Bufo bufo]	184.715	0.459653	0.232473	1.97723	0.0480154	0.999822	19.2693	21.0087	17.0086	28.2233	13.3022	15.8628	12.597	36.6348
XP_040274730.1	evgvelvLoc34068cd412510t1	XP_040274730.1 palmitoyltransferase ZDHHC2 [Bufo bufo]	164.594	0.635598	0.321606	1.97633	0.0481179	0.999822	13.0191	10.5143	17.4696	11.1654	9.23002	11.1235	8.97535	8.93572
XP_040274169.1	evgvelvLoc925cd379367t1	XP_040274169.1 centromere-associated protein E isoform X4 [Bufo bufo]	140.713	0.528765	0.267668	1.97545	0.0482168	0.999822	3.5603	2.77893	3.95421	9.33546	2.6416	2.20796	2.66204	9.96966
KAG9469697.1	evgvelvLoc5303cd1693466t1	KAG9469697.1 hypothetical protein [Eleutherodactylus coqui]	102.418	-0.765291	0.38743	-1.9753	0.0482341	0.999822	3.67224	4.61482	1.95414	0.690945	2.9496	6.1147	4.68523	4.45293
KAG8540150.1	evgvelvLoc26813ct1	KAG8540150.1 hypothetical protein [Engystomops pustulosus]	18226.5	-0.547	0.27697	-1.97495	0.0482742	0.999822	20089	19398.3	13888.2	5736.19	34036.6	26178.4	33225.7	8519.82
KAG8546770.1	evgvelvLoc33977cd1541296t1	KAG8546770.1 hypothetical protein [Engystomops pustulosus]	826.815	-0.538538	0.272754	-1.97445	0.048331	0.999822	127.504	55.4695	107.907	5.89864	139.477	105.692	118.048	21.59
JAQ90447.1	evgvelvLoc43814cd254075t1	JAQ90447.1 hypothetical protein, partial [Fundulus heteroclitus]	4.74217	2.26533	1.14757	1.97402	0.0483799	NA	1.31669	1.72266	0.887507	2.13957	0.828625	0	0.227987	0.791363
KAG8549301.1	evgvelvLoc55018cd898267t1	KAG8549301.1 hypothetical protein [Engystomops pustulosus]	176.168	0.615722	0.312981	1.96728	0.0491511	0.999822	65.0259	39.1192	72.2025	4.15111	45.4895	29.7565	32.3705	6.04842
KAI5086313.1	evgvelvLoc44515cd660518t1	KAI5086313.1 hypothetical protein, partial [Silurus meridionalis]	6.46484	1.78495	0.907665	1.96653	0.0492379	0.999822	4.32577	3.53719	2.65069	2.23657	0.92806	0.311035	2.38322	1.18177
KAG9491721.1	evgvelvLoc27929ct1	KAG9491721.1 hypothetical protein [Eleutherodactylus coqui]	7.6905	-1.72714	0.879736	-1.96324	0.0496179	0.999822	0.517437	0.211554	0.435968	0.210204	1.72994	0.920826	0.447974	2.85076
XP_040265051.1	evgvelvLoc17548cd227809t1	XP_040265051.1 DNA replication factor Cdt1 [Bufo bufo]	191.859	0.471584	0.240244	1.96294	0.049653	0.999822	9.63066	6.43945	7.01553	11.3703	4.85337	5.07812	6.9916	13.9682
XP_044138163.1	evgvelvLoc64689cd1752852t1	XP_044138163.1 fucolectin-like [Bufo gargarizans]	27.6998	4.004	2.03984	1.9629	0.049658	0.999822	0.331392	0.812939	0	20.1937	0	0	0	0.663915
KAG8550028.1	evgvelvLoc29500ct1	KAG8550028.1 hypothetical protein [Engystomops pustulosus]	523.118	0.391144	0.199336	1.96223	0.0497355	0.999822	86.6204	83.4735	52.3543	56.1856	61.8331	68.3974	47.5983	64.1081
KAG8581707.1	evgvelvLoc64645ct1	KAG8581707.1 hypothetical protein [Engystomops pustulosus]	650.57	-0.656419	0.33477	-1.9608	0.0499018	0.999822	57.2092	106.285	42.4576	34.8009	51.8827	123.32	74.5505	216.163
XP_040264818.1	evgvelvLoc1530cd1895548t1	XP_040264818.1 mucin-5AC-like [Bufo bufo]	2201.06	-2.41844	1.2334	-1.9608	0.0499026	0.999822	21.8448	46.8731	20.1493	0.0548357	38.7045	81.0505	124.673	38.3106
LAA40957.1	evgvelvLoc67874cd446316t1	LAA40957.1 hypothetical protein, partial [Micrurus corallinus]	2.47136	-3.04497	1.55324	-1.9604	0.0499492	NA	0.194039	0.158666	0	0	0.610566	1.53471	0.671961	0.38874
KAG8560270.1	evgvelvLoc8082cd1902100t1	KAG8560270.1 hypothetical protein [Engystomops pustulosus]	1499.58	0.617508	0.315359	1.95811	0.050217	0.999822	958.551	95.3725	768.097	1985.13	665.461	92.7802	681.308	1068.29
XP_040293761.1	evgvelvLoc8020cd386462t1	XP_040293761.1 beta-1,4-galactosyltransferase 5 [Bufo bufo]	481.65	-0.389644	0.19909	-1.95713	0.0503322	0.999822	44.6946	25.6632	30.6486	9.70817	49.6155	35.8288	42.0992	24.3172
OCT91369.1	evgvelvLoc60090cd438532t1	OCT91369.1 hypothetical protein [Xenopus laevis]	1.85738	4.14436	2.11758	1.95712	0.050333	NA	0.475708	2.33392	2.80567	0.386503	0	0	0	0
XP_044130350.1	evgvelvLoc35657cd1723820t1	XP_044130350.1 C-type lectin domain family 2 member B-like [Bufo gargarizans]	180.131	-0.636614	0.325381	-1.95651	0.0504046	0.999822	5.06238	59.753	24.4793	15.0217	5.36751	60.408	52.4029	66.3643
XP_040198331.1	evgvelvLoc7011cd217272t1	XP_040198331.1 uncharacterized protein LOC120931186 [Rana temporaria]	16.6271	-1.17126	0.598759	-1.95615	0.0504479	0.999822	1.01342	0.0571497	0.147217	0.170355	1.51195	0.221115	0.393304	0.665095
KAG8570225.1	evgvelvLoc41318cd419760t1	KAG8570225.1 hypothetical protein [Engystomops pustulosus]	6.43217	-2.02806	1.03699	-1.95572	0.0504977	0.999822	0.0742919	0.668234	0	0.120721	0.350652	0.998915	0.257275	1.04186
XP_040297939.1	evgvelvLoc9123cd387565t1	XP_040297939.1 angiomotin isoform X1 [Bufo bufo]	69.1648	-1.21758	0.622807	-1.95499	0.0505843	0.999822	1.62748	4.3726	0.307829	0.161914	0.83609	5.01753	2.18539	2.56183
XP_040287858.1	evgvelvLoc9318ct1	XP_040287858.1 contactin-associated protein-like 2 [Bufo bufo]	67.8544	0.923625	0.472454	1.95495	0.0505886	0.999822	3.36006	9.70793	11.5758	0.485331	2.11457	4.90175	2.77971	1.12193
XP_044156748.1	evgvelvLoc10560cd220821t1	XP_044156748.1 dimethylaniline monooxygenase [N-oxide-forming] 2-like isoform X2 [Bufo gargarizans]	139.254	0.566964	0.290062	1.95463	0.0506266	0.999822	6.78873	14.2744	6.77733	3.84709	2.60287	9.88152	7.35908	4.85737
XP_040183323.1	evgvelvLoc59151ct1	XP_040183323.1 phospholipase A2 inhibitor and Ly6/PLAUR domain-containing protein-like [Rana temporaria]	4.42357	3.2367	1.65592	1.95462	0.0506279	NA	11.4289	0.301465	0.621255	0	0.290019	0	0	0
KAG9486590.1	evgvelvLoc74072cd1354079t1	KAG9486590.1 hypothetical protein, partial [Eleutherodactylus coqui]	7.83146	1.5072	0.771277	1.95416	0.0506822	0.999822	2.14856	0.798582	2.46856	1.74566	0.460957	0.308975	1.18372	1.17394
XP_040284586.1	evgvelvLoc4022ct1	XP_040284586.1 CD109 antigen-like [Bufo bufo]	66.8243	0.701273	0.358915	1.95387	0.0507163	0.999822	2.74605	1.19986	1.27165	0.613131	1.78092	0.580288	1.32482	0.440959
XP_044142344.1	evgvelvLoc8202ct1	XP_044142344.1 proto-oncogene vav isoform X2 [Bufo gargarizans]	63.1003	-0.817106	0.418324	-1.95329	0.0507855	0.999822	2.12663	1.28283	2.40865	0.254928	2.87962	1.98533	3.04845	2.09534
KAG8597836.1	evgvelvLoc6832cd385274t1	KAG8597836.1 hypothetical protein [Engystomops pustulosus]	17.4974	1.67907	0.859774	1.95292	0.0508289	0.999822	0.365411	2.64649	1.45143	0	0.0410646	1.81666	0.180775	0.0522907
XP_040276422.1	evgvelvLoc18130cd1912148t1	XP_040276422.1 alcohol dehydrogenase 1-like [Bufo bufo]	15576.3	0.529147	0.271123	1.95169	0.050975	0.999822	950.259	1313.76	1095.98	1820.62	791.389	1027.69	1006.63	1247.32
KAG8563386.1	evgvelvLoc3397cd213658t1	KAG8563386.1 hypothetical protein [Engystomops pustulosus]	73.4484	0.924356	0.47377	1.95106	0.0510493	0.999822	11.0602	28.3651	11.5779	3.26771	3.55932	19.2188	2.90165	8.22538
LAB56810.1	evgvelvLoc7638cd7638t1	LAB56810.1 hypothetical protein, partial [Micrurus surinamensis]	119.751	-0.535837	0.274985	-1.9486	0.0513426	0.999822	33.2164	22.0099	23.8851	14.8898	32.6623	40.5402	36.9383	42.4519
KAG8570550.1	evgvelvLoc57204cd1951222t1	KAG8570550.1 hypothetical protein [Engystomops pustulosus]	935.226	0.707687	0.363489	1.94693	0.0515431	0.999822	174.282	99.2093	127.828	342.565	55.543	161.526	66.3511	337.52
KAG8548541.1	evgvelvLoc41858cd420300t1	KAG8548541.1 hypothetical protein, partial [Engystomops pustulosus]	13.6328	1.34392	0.690348	1.94673	0.051567	0.999822	0.524336	0.803906	0.552227	1.97031	0.257794	0.518391	0.34046	0.459577
XP_044141072.1	evgvelvLoc11660cd1035688t1	XP_044141072.1 sodium/hydrogen exchanger 2-like [Bufo gargarizans]	148.728	0.531198	0.272923	1.94633	0.0516152	0.999822	5.81622	12.5802	4.55271	0.640239	2.83377	9.49724	3.4111	1.05247
XP_040281035.1	evgvelvLoc60309ct1	XP_040281035.1 39S ribosomal protein L30, mitochondrial [Bufo bufo]	213.449	0.496525	0.25544	1.9438	0.0519193	0.999822	32.771	35.4314	39.4228	36.9803	21.3396	34.5594	29.1598	35.7449
KAG8537391.1	evgvelvLoc37638ct1	KAG8537391.1 hypothetical protein [Engystomops pustulosus]	68.6945	0.766853	0.395005	1.94138	0.0522126	0.999822	11.7602	14.8061	11.9533	12.8916	9.10438	10.1874	9.85827	5.98364
XP_040281067.1	evgvelvLoc7414ct1	XP_040281067.1 P protein [Bufo bufo]	87.8777	-0.674605	0.347564	-1.94095	0.0522638	0.999822	1.81716	1.60019	0.971631	2.15783	1.56693	2.57046	1.72449	9.8014
KAG8573376.1	evgvelvLoc49991ct1	KAG8573376.1 hypothetical protein [Engystomops pustulosus]	97.1356	0.660643	0.340458	1.94045	0.0523248	0.999822	8.11577	6.39348	7.92204	14.1528	5.8393	5.71448	5.6553	9.02189
XP_040275094.1	evgvelvLoc12482cd1700645t1	XP_040275094.1 peroxisomal acyl-coenzyme A oxidase 3 [Bufo bufo]	26.4699	-1.13167	0.58341	-1.93975	0.0524098	0.999822	0.678996	1.17983	0.393312	0.206877	0.500752	1.64468	1.9105	1.87043
XP_044134269.1	evgvelvLoc41703cd657706t1	XP_044134269.1 nicotinamide N-methyltransferase-like [Bufo gargarizans]	102.673	-0.865753	0.446468	-1.93912	0.0524871	0.999822	12.8035	6.91733	15.7962	0	18.5252	10.4884	18.9035	2.06123
KAG8559207.1	evgvelvLoc13284cd391726t1	KAG8559207.1 hypothetical protein [Engystomops pustulosus]	174.341	-0.748686	0.386338	-1.9379	0.0526353	0.999822	9.50971	7.13748	3.98687	1.60501	8.49276	7.88487	8.51151	11.8729
XP_044148403.1	evgvelvLoc1810cd845059t1	XP_044148403.1 PHD finger protein 3 isoform X2 [Bufo gargarizans]	386.012	-0.423453	0.218588	-1.93722	0.052718	0.999822	4.0263	2.8692	4.52317	5.34706	5.12621	4.37392	7.25158	10.0586
KAG8579689.1	evgvelvLoc65001cd443443t1	KAG8579689.1 hypothetical protein [Engystomops pustulosus]	42.5842	0.732675	0.378663	1.9349	0.0530024	0.999822	3.77754	3.32651	5.87591	10.0339	2.40015	2.06846	4.52829	8.15013
XP_040268818.1	evgvelvLoc31765ct1	XP_040268818.1 alpha-1-antitrypsin-like [Bufo bufo]	600.121	0.47311	0.244742	1.9331	0.0532242	0.999822	71.7167	56.4215	70.1037	1.89183	51.1654	37.3855	45.4918	3.34316
XP_040267939.1	evgvelvLoc6989cd1514308t1	XP_040267939.1 rho GTPase-activating protein 30 isoform X1 [Bufo bufo]	63.0404	-0.617547	0.31957	-1.93243	0.0533068	0.999822	1.20383	0.964687	1.17658	0.625978	1.7046	1.31396	1.83432	2.09824
KAI2652616.1	evgvelvLoc36915cd1316922t1	KAI2652616.1 Transposable element Tc3 transposase [Labeo rohita]	12.4276	-1.38077	0.715664	-1.92935	0.0536875	0.999822	1.09237	2.97743	3.37472	0.591684	0.859314	10.3678	7.88103	6.56538
XP_044151545.1	evgvelvLoc16902ct1	XP_044151545.1 nuclear pore complex protein Nup155 [Bufo gargarizans]	37.882	-0.797886	0.413963	-1.92743	0.0539259	0.999822	1.90723	2.00512	1.31999	0.996161	2.30407	2.37047	3.53827	4.36681
XP_044148301.1	evgvelvLoc8373cd386815t1	XP_044148301.1 saxiphilin-like isoform X11 [Bufo gargarizans]	87.0545	0.788075	0.409512	1.92443	0.0543013	0.999822	2.89697	2.34629	2.39436	1.86057	0.781341	2.40041	1.00323	3.09537
KAG9480127.1	evgvelvLoc75267cd918516t1	KAG9480127.1 hypothetical protein [Eleutherodactylus coqui]	516.19	0.66071	0.343351	1.9243	0.0543174	0.999822	111.524	163.796	164.633	171.487	118.424	138.022	86.977	104.944
MCI4384884.1	evgvelvLoc118104cd1806267t1	MCI4384884.1 hypothetical protein [Pangasianodon gigas]	2.57353	-3.79881	1.97419	-1.92424	0.0543247	NA	0.508515	0	0	0	0	4.022	3.522	2.03753
KAG9492329.1	evgvelvLoc4062cd382504t1	KAG9492329.1 hypothetical protein [Eleutherodactylus coqui]	65.6616	0.687533	0.357358	1.92393	0.0543632	0.999822	1.6882	3.95186	2.67746	0.753053	0.572876	2.90613	1.69084	1.26002
KAG8548915.1	evgvelvLoc26290ct1	KAG8548915.1 hypothetical protein [Engystomops pustulosus]	15.163	-1.47876	0.770094	-1.92024	0.0548281	0.999822	1.94039	6.34663	5.23162	0	7.93735	11.0499	5.71167	4.66488
KAG8568512.1	evgvelvLoc64766ct1	KAG8568512.1 hypothetical protein [Engystomops pustulosus]	2837.39	0.522438	0.272108	1.91996	0.0548628	0.999822	787.651	16.2822	790.791	141.833	650.937	16.4596	489.174	119.227
KAG9482350.1	evgvelvLoc14541cd2098335t1	KAG9482350.1 hypothetical protein [Eleutherodactylus coqui]	77.2427	-0.691648	0.360292	-1.91969	0.0548974	0.999822	4.70558	4.12259	2.19475	5.12035	5.7508	6.91188	7.56579	9.25887
KAG8574203.1	evgvelvLoc20327cd1044355t1	KAG8574203.1 hypothetical protein [Engystomops pustulosus]	552.983	0.654484	0.341089	1.91881	0.0550083	0.999822	30.9231	33.9447	74.3864	14.5679	22.4349	33.5013	24.0722	17.8307
KAG8587060.1	evgvelvLoc44669cd1068697t1	KAG8587060.1 hypothetical protein [Engystomops pustulosus]	419.553	0.506104	0.263828	1.91831	0.0550718	0.999822	26.0109	25.5715	28.8462	34.7406	21.7441	22.0967	21.4285	28.6534
XP_040269040.1	evgvelvLoc13587cd1293594t1	XP_040269040.1 neutral amino acid transporter B(0) [Bufo bufo]	689.055	0.46231	0.241005	1.91826	0.0550782	0.999822	193.644	172.576	176.599	93.6922	179.716	118.741	134.37	96.1398
KAG9484021.1	evgvelvLoc25791cd2109585t1	KAG9484021.1 hypothetical protein [Eleutherodactylus coqui]	7.58722	-1.7429	0.908833	-1.91774	0.0551441	0.999822	0.163855	0.401953	0.138057	0.798774	0.386691	0.647989	1.27673	5.41644
XP_040298546.1	evgvelvLoc10666ct1	XP_040298546.1 tapasin [Bufo bufo]	301.924	-0.692776	0.361332	-1.91729	0.0552017	0.999822	25.9021	15.3062	9.31155	6.17319	19.1806	18.9025	21.0495	37.7087
XP_044124328.1	evgvelvLoc22561cd1046589t1	XP_044124328.1 glypican-3 [Bufo gargarizans]	131.975	0.660627	0.34487	1.91558	0.0554183	0.999822	3.61251	5.38185	4.50306	10.9362	2.02429	4.81425	4.54138	6.24593
KAG8595836.1	evgvelvLoc24997ct1	KAG8595836.1 hypothetical protein [Engystomops pustulosus]	409.677	0.471242	0.246116	1.91472	0.0555286	0.999822	46.5987	11.0455	36.5682	27.7298	23.453	8.02874	44.4951	30.2648
XP_044139491.1	evgvelvLoc63443cd441885t1	XP_044139491.1 gamma-crystallin N-like [Bufo gargarizans]	53.3861	-1.16537	0.609321	-1.91256	0.0558038	0.999822	2.26876	4.70927	0	7.79868	1.78473	5.79739	1.8131	43.8793
XP_044129761.1	evgvelvLoc13052cd391494t1	XP_044129761.1 bcl-2-like protein 10 [Bufo gargarizans]	314.507	-0.532407	0.278671	-1.91052	0.0560663	0.999822	71.2572	83.349	47.7124	17.4452	80.37	87.1519	78.4421	73.2697
KAG8594853.1	evgvelvLoc94628cd1118656t1	KAG8594853.1 hypothetical protein [Engystomops pustulosus]	202.982	0.44882	0.234987	1.90998	0.0561363	0.999822	174.086	126.468	170.921	87.0858	130.721	93.3104	148.225	92.9562
XP_044124408.1	evgvelvLoc37226cd247487t1	XP_044124408.1 inactive phospholipid phosphatase 7-like [Bufo gargarizans]	224.044	1.09164	0.571942	1.90865	0.0563068	0.999822	12.7186	42.6758	52.5642	0.801743	13.5414	45.2677	6.54975	0.32949
XP_040269368.1	evgvelvLoc18653cd1042681t1	XP_040269368.1 putative cation exchanger C521.04c [Bufo bufo]	30.6451	0.916274	0.48007	1.90863	0.0563102	0.999822	1.4327	1.37351	1.08225	2.20767	0.854996	0.507971	1.24037	1.2372
KAG8566943.1	evgvelvLoc3816ct1	KAG8566943.1 hypothetical protein [Engystomops pustulosus]	306.325	-0.59408	0.311532	-1.90696	0.0565252	0.999822	7.69553	14.2763	6.05545	2.09334	6.32041	16.5975	13.5597	9.40661
KAG8592610.1	evgvelvLoc35022cd1929040t1	KAG8592610.1 hypothetical protein [Engystomops pustulosus]	29.3721	-1.04207	0.546808	-1.90573	0.0566847	0.999822	3.07762	2.936	1.51262	0.833503	2.82453	3.65128	4.77385	8.47791
XP_044158078.1	evgvelvLoc3394cd213655t1	XP_044158078.1 leptin receptor isoform X3 [Bufo gargarizans]	90.2025	-0.616078	0.323327	-1.90544	0.0567234	0.999822	2.56246	1.63435	1.59767	0.624584	2.88255	1.98619	2.70653	2.82351
XP_018429005.1	evgvelvLoc49181cd1556500t1	XP_018429005.1 cyclic nucleotide-gated cation channel beta-3, partial [Nanorana parkeri]	2.72862	2.68812	1.41111	1.90497	0.0567839	NA	0.478279	0.260726	1.34325	0.388593	0.125413	0	0.138024	0.159699
KAG8576904.1	evgvelvLoc40476cd1064504t1	KAG8576904.1 hypothetical protein [Engystomops pustulosus]	7.21941	-1.71716	0.901641	-1.90448	0.0568472	0.999822	0	0.254759	0.350003	0.421888	0.163391	0.739255	0.899103	2.70475
XP_044132641.1	evgvelvLoc5923ct1	XP_044132641.1 prostaglandin E2 receptor EP4 subtype [Bufo gargarizans]	905.146	-0.446257	0.234566	-1.90248	0.0571087	0.999822	56.0888	59.3138	35.3106	18.5869	57.0618	63.802	60.0716	62.3711
XP_040286537.1	evgvelvLoc16363cd394805t1	XP_040286537.1 EH domain-containing protein 3 [Bufo bufo]	77.4537	-0.703523	0.369938	-1.90173	0.057206	0.999822	2.29397	5.53802	3.4054	0.710021	3.17946	5.9615	5.76891	4.04865
XP_044156798.1	evgvelvLoc17943cd1525262t1	XP_044156798.1 LOW QUALITY PROTEIN: probable ATP-dependent RNA helicase DDX59 [Bufo gargarizans]	117.819	0.524209	0.275834	1.90045	0.0573742	0.999822	7.38648	5.18923	5.47844	5.36742	5.11497	3.99079	4.86372	4.74167
XP_044125677.1	evgvelvLoc31435cd874684t1	XP_044125677.1 catalase-like [Bufo gargarizans]	36.7488	-0.790809	0.416525	-1.89859	0.0576188	0.999822	22.1204	7.32129	15.9751	2.56749	42.6742	10.4141	31.9182	6.85848
KAG8574202.1	evgvelvLoc38160ct1	KAG8574202.1 hypothetical protein [Engystomops pustulosus]	19.3308	1.11822	0.589164	1.89798	0.0576986	0.999822	2.24841	2.59557	7.4662	0.429833	1.56064	1.04608	2.17559	0.529941
KAG8539591.1	evgvelvLoc38099ct1	KAG8539591.1 hypothetical protein [Engystomops pustulosus]	5856.69	0.602379	0.317415	1.89777	0.0577268	0.999822	1573.6	1006.97	1662.31	296.185	1302.38	1000.6	1205.74	163.675
KAG8562773.1	evgvelvLoc38365ct1	KAG8562773.1 hypothetical protein [Engystomops pustulosus]	1362.99	-0.400068	0.21085	-1.89741	0.0577738	0.999822	119.267	150.225	81.9973	48.3299	120.929	192.747	111.853	149.114
PIN99550.1	evgvelvLoc102309cd102309t1	PIN99550.1 hypothetical protein [Lithobates catesbeianus]	2.79622	-3.47115	1.83034	-1.89645	0.0579007	NA	0	0	0.176243	0	1.3164	0.661776	2.17315	0
XP_040265040.1	evgvelvLoc72935cd1096963t1	XP_040265040.1 coiled-coil domain-containing protein 88B [Bufo bufo]	4.5175	-2.60933	1.37599	-1.89633	0.0579167	NA	0	0.112173	0.577911	0	0.323742	0.325501	0.831357	2.61089
MBN3280205.1	evgvelvLoc106980cd2000998t1	MBN3280205.1 TCB2 transposase [Polyodon spathula]	2.26436	-3.47142	1.83074	-1.89618	0.0579364	NA	0	0	0	0.812312	1.96623	2.3723	1.73115	1.0015
KAG8559719.1	evgvelvLoc23732ct1	KAG8559719.1 hypothetical protein [Engystomops pustulosus]	547.603	2.41096	1.27169	1.89587	0.0579769	0.999822	11.2756	49.7241	57.1679	2.92039	15.3385	50.2381	2.984	0.0493226
KAG9483679.1	evgvelvLoc4907cd1693070t1	KAG9483679.1 hypothetical protein [Eleutherodactylus coqui]	145.352	-0.962467	0.507861	-1.89514	0.0580737	0.999822	4.68964	3.88093	2.14226	0.390206	2.55572	4.93812	7.41088	4.72594
XP_040267150.1	evgvelvLoc21871cd2105665t1	XP_040267150.1 Fc receptor-like protein 5 isoform X1 [Bufo bufo]	25.1751	0.874224	0.46135	1.89493	0.0581023	0.999822	1.73031	1.5435	1.92175	2.74778	0.98993	1.11972	1.15757	1.81205
XP_044134203.1	evgvelvLoc13429cd1701592t1	XP_044134203.1 adipolin [Bufo gargarizans]	218.023	0.477695	0.252217	1.89398	0.0582271	0.999822	22.7815	20.7907	22.4509	17.3527	19.0412	14.7205	14.6163	21.496
JAQ41817.1	evgvelvLoc25902cd1305909t1	JAQ41817.1 TC1 transposase-like protein, partial [Fundulus heteroclitus]	3.43499	-2.39395	1.26408	-1.89383	0.0582476	NA	0.223439	0.182706	0.564777	0	0.703075	1.23707	1.74099	1.1191
PKU46736.1	evgvelvLoc1679cd844928t1	PKU46736.1 hypothetical protein [Limosa lapponica baueri]	80.2058	-0.558511	0.294935	-1.89368	0.0582677	0.999822	22.4154	18.9722	21.8682	19.1706	32.4821	32.3476	35.7483	40.1801
XP_044127369.1	evgvelvLoc758cd211019t1	XP_044127369.1 trichohyalin-like [Bufo gargarizans]	185.79	-1.1474	0.606068	-1.89319	0.0583331	0.999822	39.7145	67.5759	49.9464	0.711779	54.4431	66.0564	80.6486	40.6599
KAG9470125.1	evgvelvLoc8976cd219237t1	KAG9470125.1 hypothetical protein [Eleutherodactylus coqui]	987.748	-0.699992	0.369755	-1.89312	0.0583414	0.999822	47.451	16.2148	31.9221	3.2603	38.4324	17.6676	65.4576	24.1177
LAB56810.1	evgvelvLoc44734cd1068762t1	LAB56810.1 hypothetical protein, partial [Micrurus surinamensis]	11.8919	-1.37086	0.724815	-1.89133	0.0585808	0.999822	3.46987	0.709329	1.82722	3.8764	6.48277	5.48885	7.51015	6.95158
XP_044130984.1	evgvelvLoc41748cd1321755t1	XP_044130984.1 hydroperoxide isomerase ALOXE3-like [Bufo gargarizans]	30.1596	-0.868876	0.459465	-1.89106	0.0586161	0.999822	15.4722	11.0702	8.96236	1.17852	28.9068	13.7671	22.1857	4.35898
XP_035270847.1	evgvelvLoc110465cd1617784t1	XP_035270847.1 protein NYNRIN-like [Anguilla anguilla]	1.90454	-3.46463	1.83257	-1.89059	0.0586797	NA	0	0.229687	0	0	0.6629	1.11084	1.45912	0.562747
XP_040297345.1	evgvelvLoc31272cd1311279t1	XP_040297345.1 NXPE family member 4-like [Bufo bufo]	11.9424	-1.23072	0.651075	-1.89029	0.0587197	0.999822	0.217667	0.489463	0.550189	0.0884252	0.428072	1.37728	1.17779	0.436077
XP_044143326.1	evgvelvLoc55348cd265609t1	XP_044143326.1 cytochrome c oxidase copper chaperone isoform X1 [Bufo gargarizans]	129.73	0.733225	0.388199	1.88878	0.0589209	0.999822	42.9768	61.3265	87.3307	30.4675	41.7627	53.6535	45.9621	15.1942
MBN3285255.1	evgvelvLoc38495cd1545814t1	MBN3285255.1 TCB2 transposase [Polyodon spathula]	5.78608	2.65909	1.40893	1.88732	0.0591175	0.999822	0.874819	0.102191	2.21125	0.710773	0	0.296537	0	0.625937
XP_018411607.1	evgvelvLoc24977cd1304984t1	XP_018411607.1 uncharacterized protein LOC108786745 [Nanorana parkeri]	862.218	0.393488	0.208516	1.88709	0.0591488	0.999822	1494.36	920.838	599.417	88.5913	1161.48	751.431	443.372	112.805
KAG9493638.1	evgvelvLoc94535cd1118563t1	KAG9493638.1 hypothetical protein [Eleutherodactylus coqui]	11.8999	1.44488	0.766399	1.88528	0.0593922	0.999822	12.8563	5.5655	8.92058	12.9033	8.32874	2.39257	5.89258	1.51509
XP_044140691.1	evgvelvLoc122889cd1402896t1	XP_044140691.1 guanylate cyclase soluble subunit alpha-2 [Bufo gargarizans]	2.93622	2.80821	1.49182	1.88241	0.0597808	NA	1.49969	0.817532	2.10595	2.84309	0	0.395383	0	1.50225
KAG8568404.1	evgvelvLoc15675cd394117t1	KAG8568404.1 hypothetical protein [Engystomops pustulosus]	294.607	-0.517741	0.275148	-1.88168	0.059879	0.999822	8.61619	11.8892	7.99255	5.08209	14.2728	10.943	16.1384	12.4484
KAG8553548.1	evgvelvLoc77288cd2161082t1	KAG8553548.1 hypothetical protein [Engystomops pustulosus]	6.0874	1.91963	1.0205	1.88106	0.0599631	0.999822	3.78127	0.618389	1.27437	4.91553	1.78473	0	0.654731	1.13632
PKU43685.1	evgvelvLoc87148cd87148t1	PKU43685.1 hypothetical protein [Limosa lapponica baueri]	3.15945	-2.29905	1.22265	-1.88037	0.0600571	NA	0.453752	0.371034	0.382311	0.368665	2.14168	2.15332	2.35703	2.27263
KAF7664142.1	evgvelvLoc48524cd2132318t1	KAF7664142.1 hypothetical protein [Lucifuga dentata]	3.53511	-3.271	1.74089	-1.87893	0.0602541	NA	0	0	0.955777	0	5.35419	0	2.94629	5.68158
XP_044157379.1	evgvelvLoc28480cd406922t1	XP_044157379.1 meiosis inhibitor protein 1 [Bufo gargarizans]	40.9293	0.705552	0.375592	1.87851	0.060312	0.999822	13.9708	8.46217	16.3488	5.46529	9.15848	5.93421	10.3034	4.66488
XP_044129959.1	evgvelvLoc23005ct1	XP_044129959.1 regulator of G-protein signaling 9 [Bufo gargarizans]	29.789	-0.836851	0.445986	-1.87641	0.0605992	0.999822	2.17693	1.66523	1.53835	0.171166	2.54112	3.16589	3.22221	0.844121
KAG9473006.1	evgvelvLoc6825cd2090619t1	KAG9473006.1 hypothetical protein [Eleutherodactylus coqui]	174.953	0.556699	0.296712	1.87623	0.0606241	0.999822	11.3907	11.8507	10.6256	3.14001	7.8005	7.52114	5.41508	5.55228
XP_040261237.1	evgvelvLoc63096cd1087124t1	XP_040261237.1 NADH dehydrogenase [ubiquinone] 1 alpha subcomplex subunit 1 [Bufo bufo]	257.41	0.656464	0.35015	1.87481	0.0608187	0.999822	145.012	188.918	231.935	248.286	132.764	170.421	152.498	131.308
XP_044159799.1	evgvelvLoc14311ct1	XP_044159799.1 NXPE family member 4-like isoform X1 [Bufo gargarizans]	954.291	-0.718811	0.383502	-1.87433	0.0608847	0.999822	65.8062	44.1716	49.3441	1.71779	74.9267	60.8273	55.5994	14.931
KAG9465964.1	evgvelvLoc24990cd868239t1	KAG9465964.1 hypothetical protein [Eleutherodactylus coqui]	336.668	1.01939	0.544019	1.87382	0.0609551	0.999822	11.6069	26.1804	41.9052	1.27561	8.91008	38.4063	4.85447	0.842516
XP_044137833.1	evgvelvLoc69585ct1	XP_044137833.1 aurora kinase A-interacting protein [Bufo gargarizans]	381.709	0.599249	0.320532	1.86955	0.061547	0.999822	45.6777	49.1001	56.3271	67.7114	39.2641	47.9711	36.4031	42.271
XP_040198829.1	evgvelvLoc41333cd1065361t1	XP_040198829.1 LOW QUALITY PROTEIN: ornithine decarboxylase antizyme 2 [Rana temporaria]	109.602	0.568468	0.304131	1.86916	0.0616011	0.999822	37.3866	50.2724	56.7004	33.4135	33.0049	36.4699	36.3238	30.3765
KAG8565894.1	evgvelvLoc45771cd424213t1	KAG8565894.1 hypothetical protein [Engystomops pustulosus]	805.962	0.482682	0.258474	1.86743	0.061841	0.999822	98.0441	66.4165	78.7246	99.9715	76.7643	49.48	81.2916	77.7844
KAG8544814.1	evgvelvLoc23488cd1303495t1	KAG8544814.1 hypothetical protein [Engystomops pustulosus]	123.981	-0.538471	0.288506	-1.86641	0.0619839	0.999822	68.8191	52.0174	43.8533	30.0715	69.6045	78.2161	62.0839	112.963
XP_044161265.1	evgvelvLoc3504ct1	XP_044161265.1 ephrin-B1 [Bufo gargarizans]	248.805	-0.730048	0.391303	-1.86568	0.0620856	0.999822	22.7423	27.3861	11.452	3.03149	15.7938	32.5322	29.457	20.7344
XP_044159125.1	evgvelvLoc35025cd1059053t1	XP_044159125.1 ribosomal L1 domain-containing protein 1 [Bufo gargarizans]	430.266	0.488531	0.261916	1.86522	0.0621504	0.999822	37.1772	22.4283	33.412	38.1935	28.2057	16.7279	34.5467	30.1235
XP_044146570.1	evgvelvLoc30672ct1	XP_044146570.1 24-hydroxycholesterol 7-alpha-hydroxylase isoform X2 [Bufo gargarizans]	286.22	-0.547584	0.293735	-1.86421	0.0622918	0.999822	19.7665	16.2141	10.8227	4.86357	14.9608	21.7987	24.1309	17.8015
KAG1927574.1	evgvelvLoc97784cd713787t1	KAG1927574.1 hypothetical protein [Pimephales promelas]	8.40784	-1.92744	1.03393	-1.8642	0.0622939	0.999822	0.268126	4.16569	0.903643	0	1.47646	3.18104	4.41051	2.41725
KAG8571564.1	evgvelvLoc6411cd1513730t1	KAG8571564.1 hypothetical protein [Engystomops pustulosus]	53.1617	1.23525	0.663555	1.86156	0.062665	0.999822	1.04058	3.2174	3.0686	0.158522	1.20228	3.00918	0.563055	0
XP_044125874.1	evgvelvLoc41366cd1729529t1	XP_044125874.1 lysoplasmalogenase-like protein TMEM86A [Bufo gargarizans]	27.7069	-0.875781	0.470903	-1.85979	0.062915	0.999822	2.24004	4.37569	1.5728	0.707774	3.13269	5.41358	3.87866	3.86443
XP_040209198.1	evgvelvLoc8557cd1902575t1	XP_040209198.1 calcium/calmodulin-dependent 3',5'-cyclic nucleotide phosphodiesterase 1C isoform X1 [Rana temporaria]	50.6738	-0.708883	0.381223	-1.8595	0.0629567	0.999822	2.26103	1.64342	1.14302	1.30634	1.97628	2.6626	3.4365	3.97614
XP_040203584.1	evgvelvLoc64545cd1958563t1	XP_040203584.1 uncharacterized protein LOC120935601 [Rana temporaria]	6.3607	1.76322	0.948301	1.85934	0.0629784	0.999822	0.8726	0.428116	1.76451	1.84332	0.274574	0	1.05764	0.87409
KAG9484167.1	evgvelvLoc17706cd1041734t1	KAG9484167.1 hypothetical protein [Eleutherodactylus coqui]	20.0169	-1.02036	0.54929	-1.8576	0.0632261	0.999822	0.951416	0.640684	0.282924	0.545652	0.836486	1.19515	1.21132	2.52275
KAG8586042.1	evgvelvLoc19239cd1526558t1	KAG8586042.1 hypothetical protein [Engystomops pustulosus]	431.546	-0.487096	0.262229	-1.85752	0.0632374	0.999822	19.6469	13.5226	12.2663	9.64653	19.5322	14.8685	20.395	37.0483
KAG8442167.1	evgvelvLoc40206cd656209t1	KAG8442167.1 hypothetical protein [Hymenochirus boettgeri]	7.62599	1.61469	0.869347	1.85735	0.0632609	0.999822	2.51012	3.59192	2.11491	3.05913	1.72777	1.24083	1.08658	0.3143
XP_044128186.1	evgvelvLoc35249ct1	XP_044128186.1 rho-related GTP-binding protein RhoV [Bufo gargarizans]	313.78	-0.590584	0.318023	-1.85705	0.0633042	0.999822	42.3975	46.8275	28.06	3.49464	46.693	51.1263	42.9831	19.6962
KAG8565875.1	evgvelvLoc73662cd73662t1	KAG8565875.1 hypothetical protein [Engystomops pustulosus]	54.4754	1.62536	0.875768	1.85592	0.0634643	0.999822	3.93252	20.0976	20.7085	1.11828	10.3633	17.729	1.19161	0
KAG8564945.1	evgvelvLoc41680cd251941t1	KAG8564945.1 hypothetical protein [Engystomops pustulosus]	232.331	0.507015	0.273217	1.85572	0.0634931	0.999822	31.2856	23.6664	29.8435	34.7131	22.1173	21.5835	26.0118	27.1973
XP_044137587.1	evgvelvLoc5321cd1029349t1	XP_044137587.1 transcriptional enhancer factor TEF-4 isoform X2 [Bufo gargarizans]	232.41	-0.520801	0.280721	-1.85523	0.0635639	0.999822	20.6867	16.3014	11.0445	1.44223	22.933	21.9776	14.7178	6.22344
KAG8592610.1	evgvelvLoc42772cd658775t1	KAG8592610.1 hypothetical protein [Engystomops pustulosus]	123.553	-0.602151	0.324606	-1.85502	0.0635931	0.999822	29.783	36.4122	23.632	9.39734	26.8409	41.6238	54.8241	38.813
XP_040281840.1	evgvelvLoc73077cd1097105t1	XP_040281840.1 methyltransferase-like protein 7A [Bufo bufo]	18.1836	1.19548	0.644908	1.85372	0.0637793	0.999822	4.75708	3.69537	1.20243	0.869633	1.49687	1.31688	1.95627	0.23826
KAG8548668.1	evgvelvLoc16014cd1296021t1	KAG8548668.1 hypothetical protein [Engystomops pustulosus]	3357.33	-2.25484	1.21658	-1.85343	0.0638212	0.999822	1149.58	470.285	691.182	0.557284	2314.21	934.189	2543.65	379.952
XP_040179978.1	evgvelvLoc653cd379095t1	XP_040179978.1 centriolin isoform X1 [Rana temporaria]	849.819	-0.351377	0.189869	-1.85063	0.0642235	0.999822	14.7686	18.3007	11.0181	9.44433	14.5862	22.6758	17.0293	23.8092
KAG9472843.1	evgvelvLoc48826ct1	KAG9472843.1 hypothetical protein [Eleutherodactylus coqui]	62.561	-0.915697	0.49523	-1.84903	0.0644528	0.999822	51.8136	54.1007	29.5516	3.88593	48.9112	59.8952	67.632	53.499
XP_018116170.1	evgvelvLoc36335cd414777t1	XP_018116170.1 N(G),N(G)-dimethylarginine dimethylaminohydrolase 1 isoform X1 [Xenopus laevis]	56.5634	-0.696122	0.376536	-1.84875	0.0644939	0.999822	5.58277	5.42637	4.52629	1.02699	6.38041	7.66478	7.20438	5.69782
XP_040285256.1	evgvelvLoc2856cd381298t1	XP_040285256.1 saccharopine dehydrogenase-like oxidoreductase [Bufo bufo]	157.167	0.683159	0.369587	1.84844	0.0645384	0.999822	31.5358	31.1668	21.0271	54.1937	24.8077	23.507	20.2312	24.999
XP_040278717.1	evgvelvLoc19340cd1707503t1	XP_040278717.1 uncharacterized protein LOC120994316 [Bufo bufo]	302.921	-0.496456	0.268695	-1.84766	0.0646521	0.999822	50.9844	31.1463	33.3417	14.3298	51.8827	41.4973	44.7817	57.3069
XP_044138078.1	evgvelvLoc57613cd673616t1	XP_044138078.1 speriolin-like protein [Bufo gargarizans]	36.2285	0.983948	0.53262	1.84737	0.0646928	0.999822	2.50758	5.66314	5.13101	4.85085	3.00586	3.11664	2.79122	1.55496
KAI2652616.1	evgvelvLoc31145cd647148t1	KAI2652616.1 Transposable element Tc3 transposase [Labeo rohita]	49.7595	0.762707	0.412875	1.84731	0.0647028	0.999822	30.1493	85.75	35.3425	2.66258	12.8897	38.3609	24.3997	6.56538
KAG8597197.1	evgvelvLoc39410cd249671t1	KAG8597197.1 hypothetical protein [Engystomops pustulosus]	85.6015	0.761296	0.412369	1.84615	0.06487	0.999822	5.70458	14.2917	13.6011	7.6919	4.01013	14.0158	3.78289	8.26752
KAG8557939.1	evgvelvLoc48729cd1328736t1	KAG8557939.1 hypothetical protein [Engystomops pustulosus]	98.7268	0.602083	0.326437	1.84441	0.0651237	0.999822	5.94121	7.46071	5.63152	19.0499	4.00601	6.37733	4.86809	13.4968
XP_044156611.1	evgvelvLoc47906cd1736069t1	XP_044156611.1 uricase-like isoform X2 [Bufo gargarizans]	4506.31	0.488544	0.264889	1.84434	0.0651343	0.999822	475.465	531.792	562.131	151.981	401.744	497.629	426.718	116.491
XP_044142075.1	evgvelvLoc11066ct1	XP_044142075.1 stimulated by retinoic acid gene 6 protein-like [Bufo gargarizans]	40.7614	-1.13506	0.615678	-1.84359	0.065243	0.999822	2.21204	2.26099	0.931882	0	2.03013	2.40566	3.23171	0.877094
KAG8569415.1	evgvelvLoc49060cd1073088t1	KAG8569415.1 hypothetical protein [Engystomops pustulosus]	264.223	0.5004	0.271427	1.84359	0.0652433	0.999822	204.423	128.071	126.393	67.3449	126.808	78.429	160.691	61.6354
KAI5086166.1	evgvelvLoc8158cd1032186t1	KAI5086166.1 hypothetical protein, partial [Silurus meridionalis]	152.498	-0.46965	0.254749	-1.84358	0.0652437	0.999822	50.5083	43.4109	50.6323	17.6729	50.1732	61.2349	78.8378	54.6568
XP_044127163.1	evgvelvLoc1669cd380111t1	XP_044127163.1 LOW QUALITY PROTEIN: zinc finger FYVE domain-containing protein 26 [Bufo gargarizans]	92.3493	-0.692717	0.376133	-1.84168	0.0655216	0.999822	1.80348	2.72254	1.35589	0.743919	1.63698	3.51121	2.42614	4.58589
KAG8580124.1	evgvelvLoc23164cd1303171t1	KAG8580124.1 hypothetical protein [Engystomops pustulosus]	37.3413	-0.953448	0.517862	-1.84112	0.0656034	0.999822	0.352985	0.577273	1.0905	1.21091	1.54265	1.14777	2.64853	1.61079
KAG9488878.1	evgvelvLoc46653cd425095t1	KAG9488878.1 hypothetical protein [Eleutherodactylus coqui]	3.82298	-2.5375	1.37834	-1.84098	0.065624	NA	1.30504	0.213426	0	0	1.84791	2.47727	0.225969	1.30727
XP_044147318.1	evgvelvLoc28045cd1716208t1	XP_044147318.1 cytochrome P450 2K6-like isoform X1 [Bufo gargarizans]	185.844	0.514888	0.279708	1.84081	0.06565	0.999822	18.3531	7.38379	15.3646	3.23956	10.5168	7.55944	13.0972	2.64312
QOJ44810.1	evgvelvLoc18583cd397025t1	QOJ44810.1 cytochrome b [Ameerega hahneli]	346.676	0.865662	0.470686	1.83915	0.0658933	0.999822	15.059	50.7864	34.9086	7.67076	14.4856	20.7356	47.8941	1.95398
XP_040184758.1	evgvelvLoc59560cd1083588t1	XP_040184758.1 protein cornichon homolog 2 isoform X2 [Rana temporaria]	3.9269	2.69303	1.46456	1.8388	0.0659446	NA	0.608121	1.74042	3.84281	0.494087	0.239191	1.20245	0	0
KAF6128921.1	evgvelvLoc51326cd1331333t1	KAF6128921.1 ATPase H+ transporting V1 subunit D [Phyllostomus discolor]	10.1861	1.46527	0.797545	1.83723	0.0661767	0.999822	3.42952	2.52389	2.6006	6.13012	3.77699	0.542502	0.890739	2.06123
KAI4887151.1	evgvelvLoc58186cd1338193t1	KAI4887151.1 hypothetical protein [Prochilodus magdalenae]	15.8725	-1.15473	0.628586	-1.83702	0.0662064	0.999822	2.25854	1.30363	1.45519	0.107942	2.19474	3.15238	3.56563	1.59699
KAG8595779.1	evgvelvLoc46079cd424521t1	KAG8595779.1 hypothetical protein [Engystomops pustulosus]	8110.25	0.486067	0.264714	1.8362	0.0663288	0.999822	599.766	487.92	618.167	834.765	476.435	402.637	607.958	597.972
XP_041076955.1	evgvelvLoc198430cd1222458t1	XP_041076955.1 craniofacial development protein 2-like [Polyodon spathula]	1.81335	3.46433	1.88957	1.8334	0.0667432	NA	1.47469	0.301465	0.931882	1.19816	0.290019	0	0	0
KAG8588764.1	evgvelvLoc33601ct1	KAG8588764.1 hypothetical protein [Engystomops pustulosus]	54.8178	-0.888665	0.484831	-1.83294	0.0668117	0.999822	3.30051	1.49297	1.18334	2.33927	8.94915	3.66577	3.34381	2.39168
XP_044146717.1	evgvelvLoc1669ct1	XP_044146717.1 tyrosine-protein phosphatase non-receptor type 14 isoform X1 [Bufo gargarizans]	469.641	-0.795894	0.434559	-1.8315	0.067026	0.999822	9.88942	14.9307	3.4211	2.93468	5.34967	17.476	13.177	19.3385
KAG9490329.1	evgvelvLoc31561cd2115355t1	KAG9490329.1 hypothetical protein [Eleutherodactylus coqui]	63.6465	-0.668602	0.36522	-1.83068	0.0671479	0.999822	4.5224	7.23515	12.2594	5.27191	4.48562	8.39794	27.0666	22.4536
KAG9487192.1	evgvelvLoc36052ct1	KAG9487192.1 hypothetical protein [Eleutherodactylus coqui]	20.6683	-1.06044	0.579542	-1.82978	0.0672825	0.999822	10.2094	2.78275	3.18592	2.15055	8.62619	9.86937	5.56522	15.1509
XP_044156102.1	evgvelvLoc16708cd859957t1	XP_044156102.1 zinc finger protein 271-like [Bufo gargarizans]	5.08424	-2.07986	1.13676	-1.82963	0.0673047	NA	0.662784	1.89686	0	0.26925	1.56415	2.62108	2.86905	2.65566
ROL50634.1	evgvelvLoc28074ct1	ROL50634.1 E3 ubiquitin-protein ligase HERC2 [Anabarilius grahami]	68.9841	-0.690551	0.377933	-1.82718	0.0676731	0.999822	9.24726	2.78581	1.23021	2.13534	21.134	4.38836	1.68545	4.58277
XP_044160082.1	evgvelvLoc37256cd1725419t1	XP_044160082.1 uncharacterized protein LOC122945201 [Bufo gargarizans]	41.9077	0.724754	0.39708	1.82521	0.0679697	0.999822	7.53979	5.6213	6.91321	15.1347	5.40787	3.6833	5.37569	10.4404
XP_044153822.1	evgvelvLoc53881cd669884t1	XP_044153822.1 zinc finger protein 184-like [Bufo gargarizans]	2.58904	3.32823	1.82503	1.82366	0.0682041	NA	0.983129	0.643125	0.662672	0.31951	0	0.933104	0	0
KAG9476170.1	evgvelvLoc19629cd19629t1	KAG9476170.1 hypothetical protein [Eleutherodactylus coqui]	85.5743	-0.767543	0.42109	-1.82275	0.0683405	0.999822	1.36908	5.08572	1.05465	1.04879	1.53856	4.76452	2.23512	7.48401
XP_040278144.1	evgvelvLoc5915cd2089709t1	XP_040278144.1 endosome/lysosome-associated apoptosis and autophagy regulator 1 [Bufo bufo]	398.735	-0.614951	0.33747	-1.82224	0.0684182	0.999822	16.4206	12.4201	10.4562	0.74404	14.6065	15.5601	17.6883	4.4601
KAG9472138.1	evgvelvLoc93663cd709666t1	KAG9472138.1 hypothetical protein [Eleutherodactylus coqui]	2.40882	-2.88029	1.58239	-1.82022	0.0687258	NA	0	0.159716	0	0.158697	0.307304	1.69936	0.507308	0.586971
XP_040268713.1	evgvelvLoc70781cd1758944t1	XP_040268713.1 apoptosis regulatory protein Siva isoform X1 [Bufo bufo]	50.1117	0.689074	0.378689	1.81963	0.0688154	0.999822	7.10696	6.53779	8.5329	11.9816	5.59072	4.49689	6.30672	8.18695
KAG9493272.1	evgvelvLoc19406cd397848t1	KAG9493272.1 hypothetical protein [Eleutherodactylus coqui]	26.316	1.27747	0.702168	1.81932	0.0688631	0.999822	1.15869	7.40742	4.88129	0.0855829	0.414312	4.99877	0.547168	0.316545
XP_040285597.1	evgvelvLoc24416cd2108210t1	XP_040285597.1 ribosome-binding protein 1 isoform X2 [Bufo bufo]	144.938	0.47494	0.261168	1.81852	0.0689845	0.999822	31.6922	26.0645	33.3394	12.056	18.1577	17.8217	36.6365	13.2123
XP_044134591.1	evgvelvLoc22443ct1	XP_044134591.1 gap junction gamma-1 protein-like [Bufo gargarizans]	80.7063	0.556435	0.306089	1.81789	0.0690817	0.999822	6.53028	5.86793	5.01841	4.72268	3.38708	3.1217	4.59746	7.11649
KAG8550028.1	evgvelvLoc29928cd1309935t1	KAG8550028.1 hypothetical protein [Engystomops pustulosus]	17.3861	1.07437	0.591277	1.81704	0.0692113	0.999822	4.83506	4.74436	18.3321	6.28543	1.90176	1.9121	16.744	3.39032
KAG9475491.1	evgvelvLoc58051cd2141845t1	KAG9475491.1 hypothetical protein [Eleutherodactylus coqui]	3.19671	-2.77266	1.52682	-1.81596	0.069376	NA	0.364122	0.148871	0	0	0.286438	0.719988	0.472862	2.5532
XP_040261748.1	evgvelvLoc50317cd1074345t1	XP_040261748.1 tenomodulin [Bufo bufo]	137.433	0.937542	0.516801	1.81413	0.0696582	0.999822	15.5081	11.125	9.85992	15.8466	4.86483	11.5885	15.2383	3.71685
KAG9492738.1	evgvelvLoc3324ct1	KAG9492738.1 hypothetical protein [Eleutherodactylus coqui]	98.6577	0.585611	0.322949	1.81332	0.0697821	0.999822	62.7934	43.5665	50.1012	27.8283	47.5256	27.8426	49.4217	19.5373
KAG9489029.1	evgvelvLoc48170cd1736333t1	KAG9489029.1 hypothetical protein [Eleutherodactylus coqui]	2.26294	-2.90964	1.60509	-1.81276	0.0698691	NA	0.351118	0	0	0.285276	1.38104	0.555419	1.51991	1.75858
XP_040268733.1	evgvelvLoc67376ct1	XP_040268733.1 protein S100-A13-like isoform X1 [Bufo bufo]	82.4647	0.570989	0.315063	1.8123	0.0699399	0.999822	24.5265	14.4703	13.3406	39.0979	10.5017	13.5055	11.5577	42.2949
KAG9487363.1	evgvelvLoc38660ct1	KAG9487363.1 hypothetical protein [Eleutherodactylus coqui]	322.212	0.431721	0.238242	1.81211	0.069969	0.999822	26.3597	19.1886	26.8815	22.7226	19.9773	14.111	27.2739	21.7355
XP_044126095.1	evgvelvLoc21952ct1	XP_044126095.1 sulfotransferase 2B1-like [Bufo gargarizans]	455.695	-0.409803	0.226177	-1.81187	0.0700068	0.999822	54.1578	34.4531	40.1759	13.3593	51.0109	45.8424	58.7205	41.4854
XP_044130350.1	evgvelvLoc60434cd1340441t1	XP_044130350.1 C-type lectin domain family 2 member B-like [Bufo gargarizans]	14.5979	-1.10663	0.611579	-1.80947	0.070378	0.999822	4.70911	1.62132	0.835301	1.20823	5.2642	2.94045	3.43321	6.45504
KAG9468510.1	evgvelvLoc10204cd1698367t1	KAG9468510.1 hypothetical protein [Eleutherodactylus coqui]	482.444	-0.481084	0.265937	-1.80901	0.0704489	0.999822	27.492	11.3856	15.3299	6.75886	28.0658	20.2665	34.7008	11.0512
XP_044134883.1	evgvelvLoc71048cd1095076t1	XP_044134883.1 peroxiredoxin-2 isoform X2 [Bufo gargarizans]	223.012	0.732062	0.405168	1.80681	0.0707916	0.999822	21.4501	34.5923	30.6235	33.6453	11.4836	45.2414	7.99566	40.586
XP_044156461.1	evgvelvLoc15884cd226145t1	XP_044156461.1 solute carrier family 26 member 6 [Bufo gargarizans]	146.295	0.447472	0.247883	1.80517	0.0710477	0.999822	3.02605	4.124	6.08507	7.34304	2.03132	2.99972	5.79854	8.28532
KAG9470809.1	evgvelvLoc15053cd1522372t1	KAG9470809.1 hypothetical protein [Eleutherodactylus coqui]	1507.64	-0.377695	0.209396	-1.80373	0.0712733	0.999822	78.5435	75.6096	50.395	13.3956	82.8264	85.45	74.7004	39.2241
XP_044138021.1	evgvelvLoc31568cd1925586t1	XP_044138021.1 type-1 angiotensin II receptor-associated protein [Bufo gargarizans]	29.8993	-0.760633	0.421792	-1.80334	0.071335	0.999822	4.36946	2.23307	4.44849	2.36674	6.44486	4.46392	6.62006	8.20673
XP_044152574.1	evgvelvLoc32354cd242615t1	XP_044152574.1 C-type lectin domain family 2 member D-like [Bufo gargarizans]	36.4995	-0.777621	0.431265	-1.80312	0.07137	0.999822	4.68157	11.4844	3.94448	2.28221	5.52416	13.7003	9.72744	11.0205
XP_040276883.1	evgvelvLoc10300cd1290307t1	XP_040276883.1 rapamycin-insensitive companion of mTOR isoform X2 [Bufo bufo]	13.4121	-1.19912	0.665033	-1.8031	0.0713723	0.999822	0.45236	0.665812	1.29587	0.22052	1.28106	2.28983	1.48821	1.08752
XP_044136756.1	evgvelvLoc10881ct1	XP_044136756.1 cyclin-I2 isoform X1 [Bufo gargarizans]	249.503	-0.419899	0.232908	-1.80285	0.0714113	0.999822	21.8853	18.4549	18.8717	5.20939	23.5377	22.1781	28.7171	15.6713
XP_044126040.1	evgvelvLoc57727ct1	XP_044126040.1 C-factor-like [Bufo gargarizans]	95.5255	0.744157	0.41283	1.80257	0.0714552	0.999822	7.896	8.92526	11.4467	14.4345	5.93739	11.0209	4.72489	8.60737
XP_040297912.1	evgvelvLoc15201ct1	XP_040297912.1 asparagine synthetase domain-containing protein 1-like isoform X1 [Bufo bufo]	329.466	0.451553	0.250654	1.8015	0.0716245	0.999822	14.3639	16.7959	15.7331	12.1372	11.9021	14.7312	11.6895	11.5107
KAE8602318.1	evgvelvLoc74331cd690334t1	KAE8602318.1 hypothetical protein [Xenopus tropicalis]	3.56666	-2.68603	1.49205	-1.80023	0.0718245	NA	0.123924	0.607996	0	0	0.389941	0.588091	0.643728	0.993083
XP_044149566.1	evgvelvLoc44221cd1551540t1	XP_044149566.1 GSK-3-binding protein-like [Bufo gargarizans]	95.5425	-0.552568	0.306969	-1.80008	0.0718483	0.999822	16.9284	18.6944	7.79326	4.821	16.8863	23.0515	15.4114	17.307
XP_040283797.1	evgvelvLoc50924cd1074952t1	XP_040283797.1 uncharacterized protein LOC120997666 isoform X2 [Bufo bufo]	8.07237	1.65398	0.918902	1.79995	0.0718686	0.999822	2.41145	1.5168	3.90726	0.150712	0.729607	1.32043	0.642378	0
XP_044142436.1	evgvelvLoc23145cd401587t1	XP_044142436.1 tyrosine-protein kinase Lck [Bufo gargarizans]	12.4709	-1.09457	0.608145	-1.79985	0.0718846	0.999822	0.644995	0.479467	0.296424	0.190562	1.0609	1.15942	0.812231	0.646096
LAA82168.1	evgvelvLoc65131cd1753294t1	LAA82168.1 hypothetical protein [Micrurus lemniscatus lemniscatus]	3.19525	-2.21073	1.22852	-1.79951	0.0719385	NA	0.404026	0.330372	0.340414	0.328263	0.953486	1.59778	2.09873	3.64244
XP_040925750.1	evgvelvLoc96409cd1376416t1	XP_040925750.1 uncharacterized protein LOC114850824 isoform X1 [Betta splendens]	1.83529	-3.4183	1.89979	-1.7993	0.0719706	NA	0	0.588224	0	0	2.26356	0.568966	3.73676	2.88236
KAG8569292.1	evgvelvLoc51217cd1945235t1	KAG8569292.1 hypothetical protein [Engystomops pustulosus]	21.6889	0.924717	0.514074	1.7988	0.0720502	0.999822	19.6626	15.5757	20.7085	3.99387	9.66729	13.1218	9.57545	2.46202
KAG8587733.1	evgvelvLoc43379cd1731542t1	KAG8587733.1 hypothetical protein [Engystomops pustulosus]	31.0172	0.977361	0.543446	1.79845	0.0721054	0.999822	2.10671	2.58398	14.2001	41.0798	1.24294	1.24969	12.7673	22.6857
XP_040289152.1	evgvelvLoc33641cd1927659t1	XP_040289152.1 leukocyte elastase inhibitor-like [Bufo bufo]	444.576	0.400698	0.222856	1.79801	0.0721758	0.999822	27.7773	26.8607	26.8882	41.4602	21.4829	22.2785	24.5888	42.0497
XP_030257505.1	evgvelvLoc164768ct1	XP_030257505.1 extracellular calcium-sensing receptor-like [Sparus aurata]	1.84412	-3.37944	1.88017	-1.79741	0.0722706	NA	0.351118	0	0	0	0.552416	1.66626	0.607965	1.75858
XP_040261998.1	evgvelvLoc7002cd385444t1	XP_040261998.1 rho GTPase-activating protein 4 [Bufo bufo]	42.9907	-0.979473	0.545144	-1.79672	0.0723794	0.999822	0.572404	1.94613	0.431515	0.244772	0.497683	1.83475	1.51277	2.5953
XP_040296805.1	evgvelvLoc19495cd19495t1	XP_040296805.1 LOW QUALITY PROTEIN: cilia- and flagella-associated protein 221 [Bufo bufo]	32.9164	0.811024	0.4514	1.79669	0.0723852	0.999822	1.32344	0.803906	1.43366	1.44394	0.743637	0.598144	1.27673	0.719667
XP_044143052.1	evgvelvLoc12573cd391015t1	XP_044143052.1 kelch-like protein 34 [Bufo gargarizans]	101.773	1.31626	0.732646	1.79658	0.0724027	0.999822	2.47848	5.8773	14.4089	0.241646	3.19752	7.802	1.50203	0
KAI4882087.1	evgvelvLoc65128cd1345135t1	KAI4882087.1 hypothetical protein, partial [Prochilodus magdalenae]	4.91753	2.25601	1.25605	1.79612	0.0724761	NA	2.71654	3.80798	3.59674	0.315305	1.22113	1.84165	0	0
XP_040292373.1	evgvelvLoc17798cd1041826t1	XP_040292373.1 matrix metalloproteinase-9 [Bufo bufo]	361.426	-0.480843	0.267774	-1.79571	0.0725412	0.999822	10.9896	10.5846	14.0171	6.35255	10.5244	10.7534	30.7618	20.1893
XP_040271212.1	evgvelvLoc58459cd436901t1	XP_040271212.1 vitelline membrane outer layer protein 1 homolog [Bufo bufo]	1720.11	0.547753	0.305254	1.79442	0.0727467	0.999822	398.978	333.4	312.812	40.8165	269.494	245.965	397.328	24.1873
XP_029442985.1	evgvelvLoc66298cd682301t1	XP_029442985.1 protein LDOC1 [Rhinatrema bivittatum]	10.5174	-1.37658	0.767386	-1.79386	0.0728355	0.999822	1.96626	2.67969	0.82834	0.798774	1.80456	3.88793	5.39062	8.535
XP_040276561.1	evgvelvLoc81578cd1769741t1	XP_040276561.1 zinc finger protein 2 homolog [Bufo bufo]	2.72857	-2.84031	1.5837	-1.79346	0.0728988	NA	0	0	0.340414	0.656526	1.58914	2.55645	1.39915	1.21415
XP_040275409.1	evgvelvLoc44915ct1	XP_040275409.1 WW domain-binding protein 1 [Bufo bufo]	297.105	-0.480724	0.268063	-1.79332	0.0729218	0.999822	28.0192	22.9823	22.219	5.14504	29.2066	28.0617	31.0169	20.681
KAG8559567.1	evgvelvLoc30655ct1	KAG8559567.1 hypothetical protein [Engystomops pustulosus]	129.388	1.26835	0.707588	1.7925	0.0730535	0.999822	3.03994	14.1741	18.5287	0.420407	4.63012	16.7795	1.51191	0.06479
NP_001007921.1	evgvelvLoc53511cd669514t1	NP_001007921.1 proliferating cell nuclear antigen [Xenopus tropicalis]	939.545	0.41982	0.23426	1.79211	0.0731151	0.999822	68.7061	63.0188	69.0283	166.733	43.2917	54.6992	77.1906	153.494
XP_040270733.1	evgvelvLoc32025ct1	XP_040270733.1 tumor necrosis factor receptor superfamily member 10B-like isoform X1 [Bufo bufo]	464.629	0.465283	0.25986	1.79051	0.0733716	0.999822	51.0705	13.9439	42.15	42.2714	39.3536	11.767	40.1472	33.7275
KAG9476470.1	evgvelvLoc3475cd381917t1	KAG9476470.1 hypothetical protein [Eleutherodactylus coqui]	42.5875	-1.3044	0.728607	-1.79026	0.0734118	0.999822	0.543224	1.46323	0.188463	0.207699	0.226233	1.46587	1.38324	4.92937
XP_044127037.1	evgvelvLoc65367ct1	XP_044127037.1 39S ribosomal protein L23, mitochondrial isoform X2 [Bufo gargarizans]	188.129	0.537388	0.300207	1.79006	0.0734449	0.999822	27.3734	31.5257	27.4489	48.0831	20.6235	24.2424	27.7041	33.4062
XP_040285972.1	evgvelvLoc23581cd1530900t1	XP_040285972.1 probable ATP-dependent RNA helicase DDX43 [Bufo bufo]	23.0233	0.962645	0.537894	1.78965	0.0735095	0.999822	0.410588	1.56678	4.32428	0.889586	0.430654	0.86599	1.7181	0.616933
QXD42705.1	evgvelvLoc64348cd680351t1	QXD42705.1 phospholipase A2 inhibitor [Bufo japonicus formosus]	742.818	-1.82384	1.01942	-1.78909	0.0735999	0.999822	49.4179	74.4041	111.165	1.4021	122.548	98.0255	228.86	185.123
KAE8601590.1	evgvelvLoc16659cd1040687t1	KAE8601590.1 hypothetical protein [Xenopus tropicalis]	45.9211	0.733256	0.409861	1.78904	0.0736091	0.999822	2.87972	1.21535	1.56537	2.71709	2.08265	0.771464	1.40741	1.53537
XP_044153362.1	evgvelvLoc32826cd411268t1	XP_044153362.1 tetratricopeptide repeat protein 31-like isoform X1 [Bufo gargarizans]	4.31961	-2.41724	1.35143	-1.78865	0.0736716	NA	0	3.75156	0	0.532516	0.515589	5.18391	2.83717	8.535
XP_044138017.1	evgvelvLoc10920cd221181t1	XP_044138017.1 chloride transport protein 6 [Bufo gargarizans]	206.635	-0.410068	0.229431	-1.78732	0.0738851	0.999822	8.29404	5.70042	5.4821	2.49798	8.21192	8.14345	8.3258	6.58926
XP_002936466.1	evgvelvLoc25492cd1532811t1	XP_002936466.1 leukocyte elastase inhibitor [Xenopus tropicalis]	2135.28	0.454934	0.254701	1.78615	0.0740748	0.999822	158.727	92.664	138.921	195.608	121.793	88.6211	121.76	154.036
XP_040269564.1	evgvelvLoc249cd616252t1	XP_040269564.1 alpha-protein kinase 3 isoform X1 [Bufo bufo]	126.172	1.06076	0.594308	1.78486	0.0742832	0.999822	0.865546	4.17978	3.02716	0.0928807	0.924976	4.9471	0.692797	0
KAI4800879.1	evgvelvLoc49823cd49823t1	KAI4800879.1 hypothetical protein, partial [Chaenocephalus aceratus]	9.79366	1.94231	1.0886	1.78423	0.074386	0.999822	1.38253	7.15979	6.21255	4.11868	7.61299	2.18696	0.398977	0.461629
XP_044148854.1	evgvelvLoc3516cd1027544t1	XP_044148854.1 integrin alpha-8 [Bufo gargarizans]	135.532	-1.06241	0.595756	-1.7833	0.0745383	0.999822	2.75539	3.24168	1.04233	0.685316	1.03953	4.29192	4.23547	11.6318
KAG8560971.1	evgvelvLoc10936cd389378t1	KAG8560971.1 hypothetical protein [Engystomops pustulosus]	60.2922	-1.16186	0.651568	-1.78317	0.0745582	0.999822	0	5.28476	0.06017	0	0	10.0258	0.185481	0.107303
KAG9463923.1	evgvelvLoc123523cd2017541t1	KAG9463923.1 hypothetical protein [Eleutherodactylus coqui]	2.22517	-2.90075	1.62721	-1.78265	0.074643	NA	0	0.238784	0	0.23726	0.459435	0.923865	1.5169	1.46259
XP_039192450.1	evgvelvLoc46130cd256391t1	XP_039192450.1 tigger transposable element-derived protein 1-like [Crotalus tigris]	2.46121	-3.04598	1.71026	-1.78101	0.0749115	NA	1.76083	0	0	0	2.07775	1.39269	1.14334	1.76383
KAG9480348.1	evgvelvLoc7459ct1	KAG9480348.1 hypothetical protein [Eleutherodactylus coqui]	164.138	-0.934383	0.524681	-1.78086	0.0749355	0.999822	3.92233	11.163	9.27054	0.372485	10.2583	14.3833	6.04185	4.94955
KAG8579082.1	evgvelvLoc77755ct1	KAG8579082.1 hypothetical protein [Engystomops pustulosus]	36.1459	0.764634	0.429378	1.78079	0.0749462	0.999822	3.34795	4.17162	3.22381	10.6215	1.8812	2.01752	3.58864	7.98493
XP_044139140.1	evgvelvLoc57124cd57124t1	XP_044139140.1 39S ribosomal protein L46, mitochondrial isoform X1 [Bufo gargarizans]	160.317	0.546943	0.307321	1.77971	0.0751228	0.999822	11.9885	14.9214	15.4643	21.0325	9.43082	12.5029	13.5021	14.4533
XP_040273895.1	evgvelvLoc16799ct1	XP_040273895.1 17-beta-hydroxysteroid dehydrogenase 13-like [Bufo bufo]	103.993	0.559885	0.314731	1.77893	0.0752508	0.999822	18.3845	7.15476	10.7684	5.51154	10.286	7.85362	6.12829	6.00733
KAG8567373.1	evgvelvLoc18951ct1	KAG8567373.1 hypothetical protein [Engystomops pustulosus]	40.2745	0.806725	0.453503	1.77888	0.0752599	0.999822	19.1452	12.6933	14.387	34.8938	15.8747	6.95735	12.5433	17.1046
KAG9482875.1	evgvelvLoc58175cd436617t1	KAG9482875.1 hypothetical protein [Eleutherodactylus coqui]	2.10788	3.45079	1.93989	1.77886	0.0752627	NA	1.38795	1.98612	0.292355	0.56384	0	0	0.901219	0
XP_040263349.1	evgvelvLoc21400cd399842t1	XP_040263349.1 tetratricopeptide repeat protein 39A [Bufo bufo]	91.1116	-0.88896	0.499989	-1.77796	0.0754104	0.999822	6.11841	3.97677	4.31794	0.0849759	4.89535	6.0387	7.78712	1.99057
XP_040294583.1	evgvelvLoc6580cd1694743t1	XP_040294583.1 myosin light chain kinase, smooth muscle-like isoform X1 [Bufo bufo]	483.209	-0.457264	0.257391	-1.77653	0.0756454	0.999822	13.7837	15.8065	13.3766	4.5066	16.5912	15.4992	20.4449	16.2027
XP_040270519.1	evgvelvLoc16323cd632326t1	XP_040270519.1 peptidyl-prolyl cis-trans isomerase-like [Bufo bufo]	48.2473	3.4085	1.91869	1.77647	0.0756551	0.999822	0.52048	3.83038	3.21591	5.6384	0	44.048	0.450609	0
XP_044146169.1	evgvelvLoc56599cd56599t1	XP_044146169.1 cytochrome c oxidase assembly protein COX20, mitochondrial [Bufo gargarizans]	241.884	0.614784	0.346372	1.77492	0.0759104	0.999822	44.3713	55.9177	71.032	69.5569	39.6273	58.4222	39.7706	43.4013
XP_040217672.1	evgvelvLoc54429cd1078457t1	XP_040217672.1 ovostatin homolog [Rana temporaria]	6.95012	1.3898	0.783148	1.77463	0.0759582	0.999822	9.31386	6.34663	5.88557	4.41428	3.66339	2.45554	2.68784	2.33244
XP_040286882.1	evgvelvLoc51501cd1075529t1	XP_040286882.1 uncharacterized WD repeat-containing protein alr2800-like [Bufo bufo]	47.8731	1.15642	0.65194	1.77382	0.0760929	0.999822	2.38917	6.87138	1.87418	3.88231	3.62928	6.38577	0.285302	0.990309
KAG8567431.1	evgvelvLoc10162cd388604t1	KAG8567431.1 hypothetical protein [Engystomops pustulosus]	214.662	-0.609398	0.343588	-1.77363	0.076124	0.999822	25.7973	8.7465	16.5668	1.66145	23.3871	10.5752	26.8283	10.4784
KAG2463908.1	evgvelvLoc56295cd1080323t1	KAG2463908.1 TCB1 transposase, partial [Polypterus senegalus]	39.2014	0.700254	0.394923	1.77314	0.0762052	0.999822	24.8591	14.4703	18.1051	9.92762	18.5612	7.99803	13.8616	7.59709
XP_034384377.1	evgvelvLoc18970cd862219t1	XP_034384377.1 LOW QUALITY PROTEIN: uncharacterized protein LOC117727936, partial [Cyclopterus lumpus]	15.6834	-1.22585	0.691417	-1.77296	0.0762357	0.999822	0.589878	2.41172	0.596405	0.287559	0.649642	2.98593	1.83849	4.49072
XP_044145779.1	evgvelvLoc30641ct1	XP_044145779.1 adenylosuccinate synthetase isozyme 2 [Bufo gargarizans]	962.73	0.34243	0.193267	1.77179	0.0764287	0.999822	52.8876	34.9166	55.5886	56.636	36.9453	27.2624	59.3242	67.6907
KAG9476337.1	evgvelvLoc44137cd660140t1	KAG9476337.1 hypothetical protein [Eleutherodactylus coqui]	80.4096	-0.54373	0.307138	-1.77031	0.0766752	0.999822	16.9227	11.0702	15.0731	9.23173	23.3917	20.4595	18.8369	23.4901
XP_040265478.1	evgvelvLoc94618cd473060t1	XP_040265478.1 dispanin subfamily A member 2b-like [Bufo bufo]	9.30917	-1.47473	0.833037	-1.7703	0.0766766	0.999822	0.234078	1.14844	1.77501	0.380369	0.368278	1.8514	4.66106	6.09643
KAG8558180.1	evgvelvLoc49056cd1943074t1	KAG8558180.1 hypothetical protein [Engystomops pustulosus]	2.25495	-2.85755	1.61436	-1.77008	0.076713	NA	0	0.147056	0	0.146117	0.282945	0.426724	0.778492	1.26103
MBN3290075.1	evgvelvLoc14228cd2098022t1	MBN3290075.1 TCB1 transposase [Polypterus senegalus]	31.6344	0.836185	0.472643	1.76917	0.0768655	0.999822	12.6892	3.92605	5.77911	19.7836	9.17268	2.98376	3.56296	10.9932
XP_044160301.1	evgvelvLoc46721cd1554040t1	XP_044160301.1 rRNA methyltransferase 2, mitochondrial [Bufo gargarizans]	46.6707	0.611919	0.345958	1.76877	0.0769327	0.999822	4.71419	5.43625	5.49963	5.89259	3.04282	3.72859	4.29064	5.6909
KAG8598041.1	evgvelvLoc2635cd2086429t1	KAG8598041.1 hypothetical protein [Engystomops pustulosus]	218.082	0.496909	0.281085	1.76783	0.07709	0.999822	2.80232	4.07912	3.0979	5.66785	2.01684	4.08705	2.39171	4.63868
XP_041426096.1	evgvelvLoc4547cd4547t1	XP_041426096.1 alpha-2-macroglobulin-like protein 1 isoform X2 [Xenopus laevis]	3950.23	-0.353983	0.200376	-1.76659	0.0772963	0.999822	100.55	69.3761	55.0145	23.2241	93.1558	79.4002	97.9378	59.1087
XP_040203619.1	evgvelvLoc57364cd1081392t1	XP_040203619.1 uncharacterized protein LOC120935635 [Rana temporaria]	7.59158	-1.38885	0.786202	-1.76653	0.0773072	0.999822	0.536252	0.438494	0.677733	0.217847	1.79284	1.27241	1.74099	0.67146
KAG8537840.1	evgvelvLoc48540cd258801t1	KAG8537840.1 hypothetical protein [Engystomops pustulosus]	3.13664	2.13323	1.20873	1.76486	0.0775879	NA	2.24715	0.91875	1.42001	0.456442	0.220967	0.222168	0.486372	0.281374
XP_040296430.1	evgvelvLoc67884ct1	XP_040296430.1 homeobox protein Hox-D11 [Bufo bufo]	4.01619	2.27012	1.28644	1.76465	0.0776228	NA	1.24782	0.834825	0.0955777	0.368665	0.0892365	0.448608	0.0982097	0
KAG8551976.1	evgvelvLoc81014cd81014t1	KAG8551976.1 hypothetical protein [Engystomops pustulosus]	16.3552	1.10537	0.6267	1.7638	0.0777655	0.999822	15.2078	6.02929	11.6485	2.24655	4.7128	5.10291	8.77749	0.461629
XP_044151096.1	evgvelvLoc23488ct1	XP_044151096.1 solute carrier family 52, riboflavin transporter, member 3-B-like [Bufo gargarizans]	34.0566	-0.696342	0.394921	-1.76325	0.077859	0.999822	2.21204	1.53473	1.5249	0.708004	2.63653	3.075	2.78558	2.01438
KAG8572313.1	evgvelvLoc75220cd1763383t1	KAG8572313.1 hypothetical protein [Engystomops pustulosus]	3.75418	2.11885	1.20215	1.76255	0.0779768	NA	2.85425	1.55595	1.60324	2.70552	0.374218	1.12875	0	1.42956
XP_040276091.1	evgvelvLoc56944cd435386t1	XP_040276091.1 urokinase plasminogen activator surface receptor-like [Bufo bufo]	25.8935	0.787411	0.446934	1.76181	0.0781019	0.999822	3.41364	3.01465	2.53104	4.65951	1.61121	1.40398	2.24609	4.78726
KAG9488352.1	evgvelvLoc22902cd401344t1	KAG9488352.1 hypothetical protein [Eleutherodactylus coqui]	10.2986	1.88486	1.0704	1.76089	0.0782569	0.999822	0.311775	2.03951	0.735524	0	0.0490518	1.43023	0.0539842	0
XP_041423615.1	evgvelvLoc60504cd1340511t1	XP_041423615.1 protein cordon-bleu [Xenopus laevis]	1.8188	-3.30686	1.87857	-1.76031	0.0783552	NA	0.355348	0	0	0	1.11814	0.562111	2.15351	0.711909
KAG1932809.1	evgvelvLoc70526cd280787t1	KAG1932809.1 putative nuclease HARBI1 [Pimephales promelas]	4.8231	1.88212	1.0694	1.75998	0.0784115	NA	1.79528	0.419429	0.864355	2.70889	0.807008	0.202849	0.222039	0.513813
KAG8583839.1	evgvelvLoc33264cd1540583t1	KAG8583839.1 hypothetical protein [Engystomops pustulosus]	48.208	-0.958977	0.545405	-1.75829	0.078699	0.999822	2.87745	4.17639	1.51526	0.409128	2.20697	4.72242	4.17272	5.76473
LAA38893.1	evgvelvLoc20415cd2104209t1	LAA38893.1 hypothetical protein, partial [Micrurus corallinus]	18.6865	-1.09463	0.622756	-1.75772	0.0787959	0.999822	0.254258	4.78185	2.35648	3.09869	2.00013	6.8374	8.36476	6.1126
XP_040273740.1	evgvelvLoc78655cd457097t1	XP_040273740.1 cell wall protein SED1-like isoform X2 [Bufo bufo]	11.3557	1.31097	0.746073	1.75716	0.0788898	0.999822	9.52879	7.04964	6.11697	1.47466	6.06808	2.87109	3.53555	0
XP_044128114.1	evgvelvLoc27809cd643812t1	XP_044128114.1 leucine-rich repeat-containing protein 14B [Bufo gargarizans]	53.009	1.35362	0.770866	1.75598	0.0790926	0.999822	1.43174	7.21174	4.92179	0.0465305	1.39659	6.34148	0.29749	0
KAG8558604.1	evgvelvLoc78572cd1766735t1	KAG8558604.1 hypothetical protein [Engystomops pustulosus]	2.76859	-2.43364	1.38705	-1.75454	0.0793378	NA	0.142483	0.116508	0	0.115764	0.672507	0.338081	0.24671	1.28453
KAG7237987.1	evgvelvLoc14240cd392682t1	KAG7237987.1 hypothetical protein [Caranx melampygus]	58.769	0.664276	0.378773	1.75376	0.079472	0.999822	50.944	45.3111	31.6275	74.0681	36.5599	29.6897	31.7247	45.6593
XP_044154383.1	evgvelvLoc77675ct1	XP_044154383.1 glutathione S-transferase P 2-like [Bufo gargarizans]	53.1491	0.840885	0.479512	1.75363	0.0794945	0.999822	4.46005	3.76463	2.30319	18.4692	4.97983	2.16207	1.4947	8.21474
XP_044157349.1	evgvelvLoc7193ct1	XP_044157349.1 inter-alpha-trypsin inhibitor heavy chain H3-like isoform X1 [Bufo gargarizans]	142.354	-0.611054	0.348637	-1.75269	0.0796548	0.999822	4.28823	3.8277	1.65484	1.96812	3.73387	5.10048	2.57896	10.8537
KAG8573396.1	evgvelvLoc3100cd1027128t1	KAG8573396.1 hypothetical protein [Engystomops pustulosus]	162.964	-0.682755	0.389767	-1.7517	0.0798253	0.999822	15.3932	20.9464	20.197	1.24112	13.5881	30.2051	28.2813	10.7113
XP_004603738.1	evgvelvLoc91634ct1	XP_004603738.1 group IIF secretory phospholipase A2 [Sorex araneus]	35.9224	0.995036	0.568077	1.75158	0.0798453	0.999822	17.1834	7.34001	18.3675	0	14.1226	3.44843	5.77302	0
XP_050822620.1	evgvelvLoc14358cd392800t1	XP_050822620.1 uncharacterized protein LOC127057686 [Gopherus flavomarginatus]	8.21209	1.63203	0.93181	1.75146	0.0798664	0.999822	0.761132	1.86714	2.08421	2.47362	1.04781	0.752503	0.658955	0.190608
KAG9487282.1	evgvelvLoc3289cd1897307t1	KAG9487282.1 hypothetical protein [Eleutherodactylus coqui]	148.915	0.566591	0.323719	1.75026	0.080074	0.999822	3.02501	4.78753	3.65867	2.51723	2.22611	2.93283	1.66851	4.52083
KAG8569980.1	evgvelvLoc13808cd392250t1	KAG8569980.1 hypothetical protein [Engystomops pustulosus]	667.681	0.978876	0.559443	1.74973	0.0801645	0.999822	32.4764	80.3906	172.183	14.5395	26.6774	162.856	21.231	7.74568
XP_048082026.1	evgvelvLoc16608cd1296615t1	XP_048082026.1 serine/threonine-protein kinase Sgk1 isoform X1 [Ursus arctos]	870.686	0.378155	0.216209	1.74902	0.0802869	0.999822	42.1462	18.7886	45.1724	30.1173	28.694	18.9097	32.1654	39.0815
XP_044138591.1	evgvelvLoc29267cd407709t1	XP_044138591.1 uncharacterized protein KIAA0825 homolog [Bufo gargarizans]	16.2875	-0.998087	0.570794	-1.74859	0.0803612	0.999822	0.609572	0.498447	0.434582	0.190487	0.627067	1.26095	0.852504	1.12728
XP_044139517.1	evgvelvLoc13164cd856413t1	XP_044139517.1 probable UDP-sugar transporter protein SLC35A5 [Bufo gargarizans]	15.8964	-1.33517	0.763664	-1.74837	0.0803995	0.999822	0.639626	1.39473	0.71856	0	1.00633	1.34907	1.96893	1.35263
KAG2461297.1	evgvelvLoc41332cd2125126t1	KAG2461297.1 TCB1 transposase, partial [Polypterus senegalus]	19.6152	0.89856	0.514464	1.7466	0.0807075	0.999822	4.30451	1.17327	4.70139	2.97921	2.63368	0.756571	2.62246	2.07608
XP_040270934.1	evgvelvLoc6454cd1694617t1	XP_040270934.1 ral guanine nucleotide dissociation stimulator-like 3 isoform X1 [Bufo bufo]	140.762	-0.57641	0.330143	-1.74594	0.0808215	0.999822	4.62649	8.74839	3.61964	0.637677	4.15937	11.2064	6.18694	3.31028
XP_040276218.1	evgvelvLoc36840cd247101t1	XP_040276218.1 GTP-binding protein REM 2 [Bufo bufo]	26.5362	1.07748	0.617437	1.74509	0.0809696	0.999822	1.60704	3.78763	6.77008	0.15361	1.33855	2.54211	1.47315	0.094693
KAG8550450.1	evgvelvLoc31653cd1925671t1	KAG8550450.1 hypothetical protein [Engystomops pustulosus]	46.1749	-0.722806	0.414223	-1.74497	0.0809903	0.999822	9.83129	7.46484	6.11394	3.23313	13.8104	9.8124	22.0894	6.09643
XP_044159809.1	evgvelvLoc52866cd431308t1	XP_044159809.1 ribulose-phosphate 3-epimerase [Bufo gargarizans]	105.772	0.469605	0.269222	1.7443	0.081106	0.999822	13.5827	10.4719	17.0028	10.5102	9.26024	8.28744	15.0071	10.7551
KAG8554545.1	evgvelvLoc62895ct1	KAG8554545.1 hypothetical protein [Engystomops pustulosus]	5690.6	0.446182	0.255797	1.74428	0.0811099	0.999822	1007.8	665.103	913.758	325.042	851.218	517.487	920.648	253.701
KAG8555387.1	evgvelvLoc2210cd212471t1	KAG8555387.1 hypothetical protein [Engystomops pustulosus]	1220.37	-0.875137	0.50185	-1.74382	0.0811903	0.999822	53.2949	23.5229	10.3075	5.9539	22.4392	67.492	79.1203	12.8611
XP_040276684.1	evgvelvLoc24779cd1532098t1	XP_040276684.1 sialic acid-binding Ig-like lectin 13 isoform X1 [Bufo bufo]	215.615	1.89997	1.09023	1.74272	0.081382	0.999822	7.6698	30.2748	32.0174	0.283253	8.55658	25.5887	2.23352	0
KAG9475745.1	evgvelvLoc28816ct1	KAG9475745.1 hypothetical protein [Eleutherodactylus coqui]	231.163	0.697463	0.40048	1.74157	0.0815844	0.999822	10.3663	18.9766	17.6938	12.9325	11.3114	18.1437	5.50063	10.1161
KAG8549301.1	evgvelvLoc41595cd1548914t1	KAG8549301.1 hypothetical protein [Engystomops pustulosus]	236.973	0.56326	0.323532	1.74097	0.0816891	0.999822	111.85	41.3702	87.9315	2.58065	70.3184	26.1987	43.2123	6.36337
KAF7640614.1	evgvelvLoc103123cd103123t1	KAF7640614.1 hypothetical protein [Lucifuga dentata]	3.01163	-2.58211	1.48413	-1.73981	0.081892	NA	0.907504	0	0	0.73733	1.07084	2.15332	1.96419	3.18169
KAG8570553.1	evgvelvLoc7037cd2090831t1	KAG8570553.1 hypothetical protein [Engystomops pustulosus]	192.713	-0.476564	0.273989	-1.73936	0.0819721	0.999822	15.2316	10.247	12.2501	2.58758	16.1757	11.4995	19.3607	9.77872
KAG8570362.1	evgvelvLoc83559ct1	KAG8570362.1 hypothetical protein [Engystomops pustulosus]	1216.24	0.554474	0.319075	1.73776	0.0822537	0.999822	216.036	328.983	334.097	283.462	228.644	286.112	215.188	184.588
MCI4394102.1	evgvelvLoc22371cd22371t1	MCI4394102.1 hypothetical protein [Pangasianodon gigas]	50.4156	0.605797	0.348623	1.73768	0.0822665	0.999822	12.7129	7.62325	6.71241	7.0237	6.80044	6.56927	5.57651	6.1126
XP_040285291.1	evgvelvLoc22532cd1046560t1	XP_040285291.1 protein SERAC1 [Bufo bufo]	89.2359	0.549501	0.316344	1.73703	0.082381	0.999822	3.46193	4.30139	3.06839	4.27393	2.86482	3.30711	2.33547	3.46784
KAG8556804.1	evgvelvLoc15434cd1295441t1	KAG8556804.1 hypothetical protein [Engystomops pustulosus]	29.7095	-0.763443	0.439568	-1.7368	0.0824221	0.999822	0.527265	0.323359	0.832967	0.58904	0.881397	0.573416	2.11123	1.15536
XP_040297327.1	evgvelvLoc36531cd1930549t1	XP_040297327.1 uncharacterized protein LOC121008697 [Bufo bufo]	7.30444	-1.76628	1.0184	-1.73437	0.0828528	0.999822	0.140782	0.230236	0	0.228766	0.276867	0.222698	0.243766	2.53841
KAG9471019.1	evgvelvLoc21523cd864772t1	KAG9471019.1 hypothetical protein [Eleutherodactylus coqui]	36.4832	0.699942	0.403611	1.7342	0.0828828	0.999822	23.0052	18.3291	18.3891	23.9632	18.0972	9.79759	13.7886	19.4992
XP_040271990.1	evgvelvLoc8354cd624357t1	XP_040271990.1 transmembrane protein 116 [Bufo bufo]	33.3161	-0.798329	0.460361	-1.73414	0.0828941	0.999822	2.92432	2.52786	1.83033	0.339422	3.08915	3.17202	4.34015	2.25976
KAG9486590.1	evgvelvLoc26186cd869435t1	KAG9486590.1 hypothetical protein, partial [Eleutherodactylus coqui]	63.5685	-0.591194	0.340927	-1.73408	0.082904	0.999822	8.61002	12.5829	10.187	1.4884	15.1314	16.2279	16.1772	3.85359
XP_044149096.1	evgvelvLoc21701cd231962t1	XP_044149096.1 dihydropyrimidinase isoform X1 [Bufo gargarizans]	1847.55	-0.460355	0.265535	-1.73368	0.082974	0.999822	107.75	83.7577	54.033	54.0253	82.1119	113.973	88.3218	205.625
XP_044147578.1	evgvelvLoc40934cd1729097t1	XP_044147578.1 radial spoke head protein 3 homolog [Bufo gargarizans]	37.795	0.967166	0.557924	1.73351	0.0830053	0.999822	2.01294	2.64788	5.01428	3.98202	1.72118	3.32263	1.5154	1.49036
KAG9475531.1	evgvelvLoc22653cd1046681t1	KAG9475531.1 hypothetical protein [Eleutherodactylus coqui]	35.6752	-0.736792	0.425071	-1.73334	0.0830355	0.999822	0.788005	0.828453	2.65575	0.731701	1.32833	1.06844	3.94713	3.27016
XP_044125305.1	evgvelvLoc54253cd1948271t1	XP_044125305.1 uncharacterized protein LOC122920124 isoform X1 [Bufo gargarizans]	3.75859	-2.14946	1.24028	-1.73305	0.0830871	NA	0.317139	0.129662	0	0.257669	0.374218	0.501669	0.823694	2.06492
XP_044135324.1	evgvelvLoc98478cd1786641t1	XP_044135324.1 immunoglobulin superfamily DCC subclass member 4 [Bufo gargarizans]	2.69627	-2.73619	1.579	-1.73286	0.0831201	NA	0	0.362664	0.186844	0	0.872236	0.701582	0.383978	1.99923
VFV27737.1	evgvelvLoc37468cd247729t1	VFV27737.1 t-cell factor-4 variant d [Lynx pardinus]	5.72116	-1.71873	0.99188	-1.7328	0.0831313	0.999822	3.51118	0.574219	2.36669	0.570553	2.76208	6.66503	7.29558	6.33091
XP_044149669.1	evgvelvLoc22824cd866073t1	XP_044149669.1 2-hydroxyacyl-CoA lyase 1 [Bufo gargarizans]	90.8791	-0.489653	0.282788	-1.73152	0.083359	0.999822	4.29472	3.131	4.1853	1.59755	4.35537	4.91107	7.79475	3.7319
XP_044162391.1	evgvelvLoc34667cd1058695t1	XP_044162391.1 caM kinase-like vesicle-associated protein [Bufo gargarizans]	24.012	0.964945	0.55736	1.73128	0.0834022	0.999822	1.18867	2.55144	1.56487	2.05227	1.46105	1.29271	0.578868	1.11628
XP_044129987.1	evgvelvLoc3694ct1	XP_044129987.1 sperm-associated antigen 17 [Bufo gargarizans]	119.483	0.798374	0.461324	1.73062	0.0835204	0.999822	2.0604	0.302885	0.351102	7.71187	2.0579	0.274658	0.200428	3.08429
KAG8552377.1	evgvelvLoc48119cd1736282t1	KAG8552377.1 hypothetical protein [Engystomops pustulosus]	123.614	-0.494451	0.285781	-1.73018	0.0835989	0.999822	8.08351	9.91484	7.91525	9.76279	11.4289	11.7502	17.4959	18.8208
XP_044134536.1	evgvelvLoc105282cd483724t1	XP_044134536.1 5-hydroxytryptamine receptor 6 [Bufo gargarizans]	1.42611	3.94722	2.28153	1.73007	0.083617	NA	0.811758	1.10629	0.227983	0.439692	0	0	0	0
KAG8552709.1	evgvelvLoc12ct1	KAG8552709.1 hypothetical protein [Engystomops pustulosus]	7036.57	1.75958	1.0174	1.7295	0.0837203	0.999822	21.0913	84.0486	66.4103	0.808764	27.9689	85.7059	7.54325	0.0645199
KAG8581314.1	evgvelvLoc68916cd68916t1	KAG8581314.1 hypothetical protein [Engystomops pustulosus]	1115.23	0.551448	0.318865	1.72941	0.0837363	0.999822	135.608	170.655	212.712	159.798	135.93	163.674	128.505	106.937
KAG8588315.1	evgvelvLoc49713cd1737876t1	KAG8588315.1 hypothetical protein [Engystomops pustulosus]	7.81759	1.56155	0.903101	1.7291	0.0837908	0.999822	0.348353	0.569697	0.684848	2.35858	0.365378	0.183682	0.301589	0.465263
XP_040294407.1	evgvelvLoc5348cd2089142t1	XP_040294407.1 retinol-binding protein 4 [Bufo bufo]	353.959	0.513743	0.297124	1.72905	0.0838001	0.999822	175.411	41.8877	20.2725	240.893	169.127	29.1595	16.799	187.761
KAG8598479.1	evgvelvLoc15513cd1703676t1	KAG8598479.1 hypothetical protein [Engystomops pustulosus]	146.8	-0.458393	0.265134	-1.72891	0.0838252	0.999822	8.23327	5.88016	3.90754	3.59872	9.67412	6.0998	7.57915	9.81328
KAI2643765.1	evgvelvLoc34226cd1928244t1	KAI2643765.1 Transposable element Tc3 transposase [Labeo rohita]	5.28432	-1.69533	0.981373	-1.72751	0.0840768	NA	0.877794	0.143555	0.443753	0.142638	1.10483	0.555419	2.27987	1.40687
XP_040294588.1	evgvelvLoc10933cd1034961t1	XP_040294588.1 uncharacterized protein LOC121005860 [Bufo bufo]	17.0079	-1.21717	0.704787	-1.727	0.0841679	0.999822	0.927481	0.394369	0.343839	0	0.729607	0.674886	1.31687	0.334463
XP_040293050.1	evgvelvLoc14126cd392568t1	XP_040293050.1 osteoclast stimulatory transmembrane protein [Bufo bufo]	22.9273	0.906367	0.524828	1.72698	0.0841712	0.999822	0.522016	1.38727	1.53939	2.06762	0.153992	1.0838	0.621415	2.54917
XP_040293514.1	evgvelvLoc22131cd1916149t1	XP_040293514.1 guanine nucleotide-binding protein G(I)/G(S)/G(T) subunit beta-3 [Bufo bufo]	774.3	-0.34103	0.197558	-1.72623	0.0843064	0.999822	67.142	54.6893	47.2885	29.5311	78.2027	60.5831	80.4338	62.2167
XP_040210714.1	evgvelvLoc126278ct1	XP_040210714.1 DNA-directed RNA polymerases I, II, and III subunit RPABC4 [Rana temporaria]	88.8844	0.73645	0.426645	1.72614	0.084322	0.999822	30.5109	40.3339	33.4192	71.8896	23.6015	32.9804	31.2578	26.9973
XP_040296374.1	evgvelvLoc44766ct1	XP_040296374.1 complement C1q tumor necrosis factor-related protein 8 isoform X1 [Bufo bufo]	335.523	0.489289	0.283513	1.72581	0.0843819	0.999822	31.1889	19.2198	27.4209	59.4031	19.5568	19.8419	26.415	44.4861
XP_044160741.1	evgvelvLoc28098cd871347t1	XP_044160741.1 uridine phosphorylase 2 isoform X1 [Bufo gargarizans]	81.2409	-0.779088	0.451485	-1.72561	0.0844173	0.999822	6.60589	10.575	4.86029	0.529156	6.22122	9.93447	11.8409	5.21917
KAF3701462.1	evgvelvLoc104430cd1128458t1	KAF3701462.1 Transposable element Tcb1 transposase Transposable element Barney transposase [Channa argus]	3.14551	2.5705	1.49069	1.72438	0.0846399	NA	1.60876	2.19247	4.97004	0.435695	0	2.12069	0.464264	0
KAG8554362.1	evgvelvLoc28835cd407277t1	KAG8554362.1 hypothetical protein [Engystomops pustulosus]	37.2185	1.28669	0.746205	1.72431	0.084651	0.999822	2.96918	13.1107	14.0095	0.964962	3.11429	16.4389	1.19961	0.198283
XP_040280859.1	evgvelvLoc6003cd384445t1	XP_040280859.1 centrosomal protein of 97 kDa [Bufo bufo]	66.5003	-0.796877	0.462154	-1.72427	0.08466	0.999822	1.06383	4.40948	0.67998	0.447075	0.663724	5.54176	2.79482	2.31503
XP_040284577.1	evgvelvLoc30014cd1537333t1	XP_040284577.1 isoaspartyl peptidase/L-asparaginase [Bufo bufo]	36.1863	-0.799712	0.463856	-1.72405	0.0846985	0.999822	6.62892	1.88538	1.13323	0.546393	5.89484	3.41935	4.40824	1.53976
LAA69241.1	evgvelvLoc82131cd1976149t1	LAA69241.1 hypothetical protein, partial [Micrurus lemniscatus lemniscatus]	2.31873	2.82102	1.63694	1.72336	0.0848242	NA	1.32557	0.541959	0.837647	1.34625	0.260691	0.524216	0	0
XP_044146982.1	evgvelvLoc73659cd1097687t1	XP_044146982.1 trichohyalin-like [Bufo gargarizans]	3.46563	2.10723	1.22306	1.72291	0.0849051	NA	0.52048	0.99306	0.730888	0.7048	0	0.548885	0.150203	0.347579
KAG9488004.1	evgvelvLoc18168ct1	KAG9488004.1 hypothetical protein [Eleutherodactylus coqui]	357.633	-0.400774	0.232625	-1.72283	0.0849196	0.999822	28.0621	14.3415	27.3835	7.79386	28.3261	20.44	35.2649	23.3772
XP_044155775.1	evgvelvLoc5146cd383588t1	XP_044155775.1 RNA-binding protein 20 [Bufo gargarizans]	43.9655	0.760603	0.44169	1.72203	0.0850641	0.999822	0.649148	2.88483	1.59327	0.18345	0.399643	2.34392	0.586439	0.226176
XP_040293576.1	evgvelvLoc16837ct1	XP_040293576.1 ferroptosis suppressor protein 1 [Bufo bufo]	55.025	0.721708	0.419307	1.72119	0.085216	0.999822	3.78531	3.54664	8.37199	2.62698	2.41941	3.43053	2.73097	3.15981
XP_044125261.1	evgvelvLoc16005cd1704168t1	XP_044125261.1 DNA topoisomerase I, mitochondrial-like [Bufo gargarizans]	28.6241	0.977621	0.568056	1.72099	0.0852521	0.999822	0.738666	0.819725	1.20028	3.25797	0.456559	1.04327	0.548147	1.16274
XP_040265875.1	evgvelvLoc53462cd1741625t1	XP_040265875.1 dnaJ homolog subfamily C member 4 [Bufo bufo]	484.526	0.476759	0.27718	1.72003	0.0854266	0.999822	52.1724	56.7859	55.0466	48.4993	47.6046	49.5363	41.9132	38.1368
XP_044156704.1	evgvelvLoc44300cd44300t1	XP_044156704.1 mitogen-activated protein kinase 12-like [Bufo gargarizans]	4.27327	-1.84748	1.07424	-1.7198	0.0854679	NA	1.73493	0.283732	0.292355	0.28192	2.72959	1.37221	1.80244	2.43305
KAG8582137.1	evgvelvLoc29347cd407789t1	KAG8582137.1 hypothetical protein [Engystomops pustulosus]	2326.67	0.461208	0.268438	1.71812	0.0857754	0.999822	108.759	113.384	132.621	90.4029	106.018	90.1919	107.635	71.7576
XP_044146804.1	evgvelvLoc28803ct1	XP_044146804.1 protein unc-93 homolog A-like [Bufo gargarizans]	120.633	0.572185	0.333113	1.71769	0.085853	0.999822	9.98058	11.457	9.10994	0.883676	7.80093	10.3734	5.262	0.640873
KAG9470611.1	evgvelvLoc26124cd404566t1	KAG9470611.1 hypothetical protein [Eleutherodactylus coqui]	8.53089	-2.1534	1.25411	-1.71707	0.0859671	0.999822	0.366839	0.899895	0	0	0.11543	1.16058	0.698706	1.54336
XP_044149704.1	evgvelvLoc19324cd397766t1	XP_044149704.1 oxidative stress-induced growth inhibitor 2 [Bufo gargarizans]	203.616	-0.488614	0.28478	-1.71576	0.0862065	0.999822	14.8631	5.93435	3.61991	8.01919	11.4637	8.21976	7.79105	24.659
XP_044129496.1	evgvelvLoc11592cd11592t1	XP_044129496.1 fatty-acid amide hydrolase 1 isoform X1 [Bufo gargarizans]	269.229	1.75852	1.02494	1.71573	0.0862121	0.999822	6.86844	22.7544	30.3819	0.574461	7.58816	25.7642	2.27362	0.0505894
XP_044140998.1	evgvelvLoc5667cd1029695t1	XP_044140998.1 electroneutral sodium bicarbonate exchanger 1 [Bufo gargarizans]	262.906	-0.822491	0.479555	-1.71511	0.0863247	0.999822	65.7634	52.7971	37.6111	2.75253	40.1323	56.5852	100.413	34.1356
KAG9490268.1	evgvelvLoc51399cd1739562t1	KAG9490268.1 hypothetical protein [Eleutherodactylus coqui]	636.847	0.432154	0.251995	1.71493	0.0863574	0.999822	97.8035	73.6011	94.8943	91.5072	61.9107	71.4332	98.6982	77.3048
KAG9471375.1	evgvelvLoc37132cd1317139t1	KAG9471375.1 hypothetical protein [Eleutherodactylus coqui]	584.801	0.997225	0.581795	1.71405	0.0865201	0.999822	18.5094	111.109	98.4534	3.1623	23.4736	93.3104	7.18861	3.0324
XP_048035481.1	evgvelvLoc87558cd1111586t1	XP_048035481.1 distal membrane-arm assembly complex protein 1 [Megalobrama amblycephala]	156.615	0.516475	0.301379	1.71371	0.0865824	0.999822	72.7177	69.8567	84.8334	72.716	64.8042	55.9058	66.4778	55.5228
KAG8572749.1	evgvelvLoc46451cd1734614t1	KAG8572749.1 hypothetical protein [Engystomops pustulosus]	2.6532	-2.63775	1.53952	-1.71337	0.0866453	NA	1.63855	0	0.460189	0	1.28897	1.72797	3.78289	2.18846
KAE8627437.1	evgvelvLoc29131cd239392t1	KAE8627437.1 hypothetical protein [Xenopus tropicalis]	38.1314	-0.748326	0.436809	-1.71317	0.0866818	0.999822	7.15003	11.6932	6.2753	3.38874	7.26511	15.0805	12.1225	20.293
XP_044153974.1	evgvelvLoc2420cd1509739t1	XP_044153974.1 C-type lectin domain family 2 member A-like isoform X1 [Bufo gargarizans]	192.268	-0.766024	0.44738	-1.71225	0.0868512	0.999822	0	82.3082	31.9177	18.0274	0	74.2631	62.0794	113.569
XP_040280095.1	evgvelvLoc18740ct1	XP_040280095.1 ETS-related transcription factor Elf-3 isoform X1 [Bufo bufo]	421.699	-0.515153	0.301027	-1.71132	0.0870227	0.999822	19.3236	27.8915	7.71213	32.9256	23.6938	28.7109	24.4508	64.1039
KAG8593421.1	evgvelvLoc86940cd465382t1	KAG8593421.1 hypothetical protein [Engystomops pustulosus]	70.0081	-0.628111	0.367244	-1.71034	0.0872037	0.999822	17.512	28.8904	3.88284	8.73659	20.0596	29.8885	8.24552	38.1613
XP_044127725.1	evgvelvLoc27047cd1921065t1	XP_044127725.1 gamma-secretase subunit APH-1A isoform X1 [Bufo gargarizans]	55.2365	-0.783946	0.458539	-1.70966	0.0873287	0.999822	11.6863	1.36512	1.03152	2.07983	11.3819	1.32043	2.60163	13.6015
KAG8592605.1	evgvelvLoc43805ct1	KAG8592605.1 hypothetical protein [Engystomops pustulosus]	9.68868	-1.65482	0.968084	-1.70938	0.0873807	0.999822	0.453752	0.22262	0.611697	0	2.35584	0.0717772	2.35703	0.363621
XP_044150380.1	evgvelvLoc26460ct1	XP_044150380.1 basic leucine zipper and W2 domain-containing protein 2 [Bufo gargarizans]	273.036	0.745515	0.43648	1.70801	0.0876336	0.999822	9.43241	32.0603	31.552	8.6931	10.5763	24.7195	6.64263	10.0126
XP_040281618.1	evgvelvLoc26414cd404856t1	XP_040281618.1 retinol dehydrogenase 7-like [Bufo bufo]	65.5655	-0.65969	0.386343	-1.70752	0.087725	0.999822	6.69893	4.71692	5.95778	0.529156	5.5625	8.3891	9.90772	3.07558
KAI3353929.1	evgvelvLoc29339cd1309346t1	KAI3353929.1 hypothetical protein [Scortum barcoo]	4.22352	2.30162	1.34817	1.70722	0.0877817	NA	0.248894	0.203521	1.15338	0.606664	0	0	1.18515	0.124659
XP_044128320.1	evgvelvLoc40010cd883259t1	XP_044128320.1 leucine-rich repeat extensin-like protein 6 [Bufo gargarizans]	1937.68	0.374443	0.219346	1.70709	0.0878052	0.999822	674.784	592.454	714.38	206.713	584.724	466.081	657.45	208.6
XP_030062595.1	evgvelvLoc43162cd1323169t1	XP_030062595.1 probable ATP-dependent DNA helicase HFM1 [Microcaecilia unicolor]	18.9345	-1.10863	0.649568	-1.70673	0.0878732	0.999822	2.19376	2.39179	1.23224	0.0990216	2.30097	2.98825	3.27095	2.68584
KAG8556737.1	evgvelvLoc54137cd1078165t1	KAG8556737.1 hypothetical protein [Engystomops pustulosus]	11307.9	1.76775	1.0368	1.705	0.0881943	0.999822	998.192	5674.17	6406.11	78.7049	2523.22	5395.52	526.386	6.2341
XP_040279859.1	evgvelvLoc4964cd1898982t1	XP_040279859.1 DENN domain-containing protein 2C isoform X2 [Bufo bufo]	507.698	-0.587261	0.344465	-1.70485	0.0882225	0.999822	14.6062	23.7591	9.51317	1.75341	11.4162	27.9288	16.5717	10.8089
KAG9494438.1	evgvelvLoc73378cd1761541t1	KAG9494438.1 hypothetical protein [Eleutherodactylus coqui]	47.0182	0.698202	0.409558	1.70477	0.0882374	0.999822	7.37347	6.91596	6.02983	17.2676	2.55899	6.68953	6.00812	13.2515
XP_040279204.1	evgvelvLoc48911ct1	XP_040279204.1 tRNA (cytosine(34)-C(5))-methyltransferase, mitochondrial isoform X1 [Bufo bufo]	69.1544	0.614515	0.360494	1.70465	0.0882605	0.999822	5.78852	4.88354	5.34163	8.13704	4.19217	4.3603	4.21598	5.24617
SBS01700.1	evgvelvLoc12864cd2096658t1	SBS01700.1 Uncharacterized protein [Nothobranchius pienaari]	72.5227	-0.523395	0.307125	-1.70417	0.0883488	0.999822	6.04309	6.26899	4.78765	1.68549	6.95335	7.63319	8.90194	5.14991
XP_044129816.1	evgvelvLoc28167cd1052195t1	XP_044129816.1 uncharacterized protein KIAA2012 homolog isoform X3 [Bufo gargarizans]	26.2327	-0.84371	0.49598	-1.7011	0.0889248	0.999822	0.684679	0.947461	0.66563	0.855829	1.36723	1.66626	2.27987	1.31894
CDR00130.1	evgvelvLoc12194cd222455t1	CDR00130.1 unnamed protein product [Oncorhynchus mykiss]	32.1625	0.846936	0.498327	1.69956	0.089214	0.999822	20.755	12.2819	9.89406	0.221882	6.44486	8.42385	5.67434	0.820673
LAA38893.1	evgvelvLoc78626cd694629t1	LAA38893.1 hypothetical protein, partial [Micrurus corallinus]	2.72572	-2.66804	1.57003	-1.69935	0.0892529	NA	0.396779	0.108149	0	0	0.208085	0.941473	0.687028	0.397456
XP_040263050.1	evgvelvLoc20705cd399147t1	XP_040263050.1 dimethylaniline monooxygenase [N-oxide-forming] 3-like [Bufo bufo]	1084.55	0.361591	0.213	1.69761	0.0895815	0.999822	64.6426	58.4343	61.3781	37.9718	53.6425	49.023	55.1488	39.9291
XP_040293005.1	evgvelvLoc94781cd305042t1	XP_040293005.1 uncharacterized protein LOC121004741 [Bufo bufo]	1.60369	-3.28155	1.93348	-1.69722	0.0896547	NA	0	0	0.376518	0	1.05461	1.41379	1.16066	1.34292
KAG9478133.1	evgvelvLoc34901cd1058929t1	KAG9478133.1 hypothetical protein [Eleutherodactylus coqui]	21.1845	-0.845908	0.498547	-1.69675	0.0897443	0.999822	2.20703	4.59375	2.53573	1.14111	3.15667	6.66503	4.86372	5.82845
KAG8557244.1	evgvelvLoc24827cd640830t1	KAG8557244.1 hypothetical protein [Engystomops pustulosus]	234.323	0.503175	0.296559	1.69671	0.089751	0.999822	4.71902	5.35568	3.83893	14.6093	2.14414	4.85858	2.18364	26.0804
XP_022346250.1	evgvelvLoc73065cd1353072t1	XP_022346250.1 histone H4 isoform X1 [Enhydra lutris kenyoni]	5.69684	1.67454	0.98712	1.69639	0.0898114	NA	2.30421	1.31891	3.10627	0.187213	1.08757	0.364494	0.997442	0
KAG8582265.1	evgvelvLoc64259ct1	KAG8582265.1 hypothetical protein [Engystomops pustulosus]	1623.41	0.421663	0.248602	1.69614	0.0898601	0.999822	254.413	268.235	305.98	469.752	207.042	272.096	226.692	429.406
XP_018414103.1	evgvelvLoc31393cd1925411t1	XP_018414103.1 putative oxidoreductase GLYR1 isoform X2 [Nanorana parkeri]	43.4628	-0.667652	0.393655	-1.69603	0.0898793	0.999822	9.73298	15.1938	7.70356	2.87559	11.3687	18.1955	15.0654	13.2949
YP_009473021.1	evgvelvLoc50024cd428466t1	YP_009473021.1 NADH dehydrogenase subunit 4 [Hyloxalus subpunctatus]	138.316	0.61107	0.36032	1.69591	0.0899032	0.999822	8.71927	11.2836	20.8256	2.8953	8.58873	10.0147	9.32109	2.35442
XP_040263335.1	evgvelvLoc18347cd1042375t1	XP_040263335.1 delta(24)-sterol reductase [Bufo bufo]	151.631	-0.41617	0.245473	-1.69538	0.0900026	0.999822	6.28746	3.36519	9.68002	4.73691	8.00361	4.70169	15.5385	9.44728
XP_040295375.1	evgvelvLoc120575ct1	XP_040295375.1 ATP synthase subunit f, mitochondrial [Bufo bufo]	1672.66	0.553336	0.326423	1.69515	0.0900467	0.999822	395.019	501.041	549.496	633.544	410.849	446.894	383.305	375.776
XP_040293729.1	evgvelvLoc50136cd1330143t1	XP_040293729.1 L-seryl-tRNA(Sec) kinase isoform X1 [Bufo bufo]	28.1547	0.817414	0.482421	1.6944	0.0901891	0.999822	2.87745	2.48361	1.81831	2.01317	1.38329	2.52874	1.24559	1.04085
KAG8544667.1	evgvelvLoc4924cd1284931t1	KAG8544667.1 hypothetical protein [Engystomops pustulosus]	3061.23	0.512892	0.302784	1.69392	0.0902805	0.999822	1575.26	1606.36	1640.11	780.572	1592.92	1124.31	1538.35	503.705
KAG9486590.1	evgvelvLoc19974cd1527293t1	KAG9486590.1 hypothetical protein, partial [Eleutherodactylus coqui]	12.6794	-1.07077	0.632318	-1.69341	0.0903779	0.999822	2.17323	3.30025	2.09265	1.00898	5.37298	4.91107	3.4942	6.21984
KAG8589222.1	evgvelvLoc24178cd402620t1	KAG8589222.1 hypothetical protein [Engystomops pustulosus]	528.605	-0.415149	0.24516	-1.69338	0.0903828	0.999822	84.8924	71.2031	71.395	22.5685	85.1949	84.0534	97.9499	80.5041
KAG8583346.1	evgvelvLoc6800cd622803t1	KAG8583346.1 hypothetical protein [Engystomops pustulosus]	19.4496	0.990563	0.584973	1.69335	0.090389	0.999822	3.21751	16.2243	24.3984	4.35695	3.37476	9.75518	8.35675	2.68584
KAG9486712.1	evgvelvLoc13689cd2097483t1	KAG9486712.1 hypothetical protein [Eleutherodactylus coqui]	557.203	-0.401369	0.237186	-1.69221	0.0906057	0.999822	19.0843	20.2602	11.6028	30.791	20.8131	33.1475	21.6386	50.8878
KAG9487159.1	evgvelvLoc22081cd1302088t1	KAG9487159.1 hypothetical protein [Eleutherodactylus coqui]	5.09478	-1.75652	1.0386	-1.69123	0.090792	NA	0.203406	0.831627	0.856903	0	1.12007	2.09144	2.1132	0.407507
XP_044154948.1	evgvelvLoc7797ct1	XP_044154948.1 hypoxia-inducible factor 1-alpha inhibitor [Bufo gargarizans]	78.2397	-0.829937	0.490729	-1.69123	0.0907922	0.999822	4.776	6.44038	6.77733	0.408464	4.02071	11.7963	8.34225	5.70741
XP_040191940.1	evgvelvLoc46487cd2130281t1	XP_040191940.1 piggyBac transposable element-derived protein 4-like [Rana temporaria]	3.66753	2.62878	1.55442	1.69116	0.0908061	NA	1.10258	2.70473	0.232245	1.11978	0	0	1.1932	0.552229
XP_044128131.1	evgvelvLoc13566cd1037594t1	XP_044128131.1 uncharacterized protein LOC122921895 isoform X2 [Bufo gargarizans]	43.1624	-0.787767	0.465876	-1.69094	0.0908486	0.999822	13.5765	5.74219	5.52227	13.6933	9.57522	10.7381	10.9434	78.3156
XP_044160912.1	evgvelvLoc41865cd2125659t1	XP_044160912.1 NADH dehydrogenase [ubiquinone] 1 beta subcomplex subunit 3 [Bufo gargarizans]	385.721	0.534988	0.316444	1.69062	0.0909088	0.999822	86.9613	106.165	108.624	136.121	82.9991	91.8674	84.2376	85.8915
KAG8570496.1	evgvelvLoc12739cd12739t1	KAG8570496.1 hypothetical protein [Engystomops pustulosus]	475.824	-0.406284	0.240482	-1.68946	0.091132	0.999822	23.241	26.8321	16.3181	10.7452	23.7674	26.9602	28.7443	33.1472
KAG8540737.1	evgvelvLoc34546cd1058574t1	KAG8540737.1 hypothetical protein [Engystomops pustulosus]	8.81857	-1.35688	0.803287	-1.68916	0.0911893	0.999822	0.893754	0.487216	3.51417	0.484105	4.21845	1.17816	6.19019	2.08899
XP_044153705.1	evgvelvLoc50294cd1944312t1	XP_044153705.1 proteoglycan 3-like [Bufo gargarizans]	100.63	-0.626521	0.370972	-1.68887	0.0912452	0.999822	7.2645	7.60345	4.1621	16.8805	8.91486	21.489	8.55344	24.7415
ACO51862.1	evgvelvLoc69128cd912377t1	ACO51862.1 Transposable element Tc1 transposase [Lithobates catesbeianus]	12.3313	1.09448	0.648308	1.68821	0.0913709	0.999822	8.42682	1.91406	8.2834	6.0859	5.52416	0.740559	3.64779	4.2206
XP_044140072.1	evgvelvLoc50935cd894184t1	XP_044140072.1 protein FAM162A [Bufo gargarizans]	267.165	0.511306	0.302876	1.68817	0.0913784	0.999822	50.4115	46.5239	64.8572	48.2663	39.4919	47.9787	30.4241	54.8978
KAI4899379.1	evgvelvLoc44362cd44362t1	KAI4899379.1 hypothetical protein, partial [Prochilodus magdalenae]	12.6674	-1.22326	0.724779	-1.68777	0.0914548	0.999822	1.23924	0.506663	1.25295	0.201372	1.9497	0.882136	1.82389	3.8482
XP_044133081.1	evgvelvLoc118238ct1	XP_044133081.1 leucine-rich repeat-containing G-protein coupled receptor 5 isoform X2 [Bufo gargarizans]	1.62886	3.35785	1.99042	1.687	0.0916027	NA	1.06862	0.873811	0.180074	0.173646	0	0	0	0.214089
XP_040276052.1	evgvelvLoc31372cd1538691t1	XP_040276052.1 gastrula zinc finger protein XlCGF17.1-like, partial [Bufo bufo]	1.30943	3.92835	2.32889	1.68679	0.091644	NA	2.26876	3.71034	1.91155	1.84332	0	0	0	0
KAG8565813.1	evgvelvLoc8197ct1	KAG8565813.1 hypothetical protein [Engystomops pustulosus]	330.967	-0.849244	0.503498	-1.68669	0.0916634	0.999822	21.3639	10.1565	7.6872	2.16513	7.85227	14.3609	30.9699	17.7808
KAG8541243.1	evgvelvLoc47950cd426392t1	KAG8541243.1 hypothetical protein [Engystomops pustulosus]	289.046	0.436213	0.258666	1.6864	0.0917192	0.999822	26.9838	24.8014	29.6087	28.8068	18.3473	19.2742	34.1366	25.2488
KAG8542919.1	evgvelvLoc48059cd48059t1	KAG8542919.1 hypothetical protein [Engystomops pustulosus]	174.032	0.783128	0.464524	1.68587	0.0918209	0.999822	10.2782	31.7908	57.4818	13.4339	13.4756	28.5115	13.2831	9.99729
KAG9467653.1	evgvelvLoc25548ct1	KAG9467653.1 hypothetical protein [Eleutherodactylus coqui]	157.87	0.482765	0.286382	1.68574	0.0918467	0.999822	21.8636	29.2766	13.3523	20.9827	8.54184	25.1845	14.4823	26.6045
XP_040280906.1	evgvelvLoc30608ct1	XP_040280906.1 tRNA methyltransferase 10 homolog C [Bufo bufo]	154.698	0.418855	0.248566	1.68508	0.0919723	0.999822	8.93125	8.09567	12.4834	9.61904	6.75349	6.46163	10.9691	10.2642
XP_044141496.1	evgvelvLoc95559ct1	XP_044141496.1 NADH dehydrogenase [ubiquinone] 1 alpha subcomplex subunit 13 [Bufo gargarizans]	967.198	0.549008	0.32585	1.68485	0.0920174	0.999822	134.156	221.242	233.833	163.416	141.142	213.836	123.772	119.408
KAG9474032.1	evgvelvLoc26628cd405070t1	KAG9474032.1 hypothetical protein [Eleutherodactylus coqui]	205.764	-0.525511	0.312036	-1.68414	0.0921554	0.999822	22.2617	20.8831	21.9938	4.31522	19.379	30.4778	29.8392	20.6017
KAG8539065.1	evgvelvLoc3105cd1027133t1	KAG8539065.1 hypothetical protein [Engystomops pustulosus]	56.3653	0.91624	0.544067	1.68406	0.0921708	0.999822	2.60487	11.6807	6.01785	0	1.25592	11.0324	1.45496	0.0841716
KAG8592610.1	evgvelvLoc89310cd89310t1	KAG8592610.1 hypothetical protein [Engystomops pustulosus]	1.51126	-3.75109	2.22853	-1.68322	0.0923335	NA	0	0	0	0	1.63391	0.328558	1.07892	1.66446
XP_040275041.1	evgvelvLoc27699ct1	XP_040275041.1 cell growth-regulating nucleolar protein [Bufo bufo]	184.666	0.51736	0.307624	1.68179	0.0926094	0.999822	17.1337	8.36434	15.4416	17.73	11.1984	7.1466	17.1952	12.1251
OCT90680.1	evgvelvLoc49337ct1	OCT90680.1 hypothetical protein [Xenopus laevis]	40.2746	-0.760322	0.452137	-1.68162	0.0926426	0.999822	7.22698	7.18724	3.9497	2.06306	8.91183	6.48847	9.46976	12.3264
XP_041109816.1	evgvelvLoc36805cd1060833t1	XP_041109816.1 LOW QUALITY PROTEIN: meprin A subunit alpha [Polyodon spathula]	2.4382	2.62549	1.56146	1.68143	0.0926795	NA	1.60293	1.31072	1.35055	0.26047	0	0.253561	0.832648	0
XP_029356787.1	evgvelvLoc37606cd880855t1	XP_029356787.1 uricase-like [Echeneis naucrates]	135.991	0.744874	0.443021	1.68135	0.0926946	0.999822	76.807	85.9175	104.06	60.4073	78.305	73.8707	74.4757	19.0806
XP_040295852.1	evgvelvLoc2096cd212357t1	XP_040295852.1 periplakin [Bufo bufo]	6747.74	-0.443959	0.264124	-1.68088	0.092787	0.999822	163.659	69.9509	111.054	20.6955	142.026	86.9617	156.351	84.9949
XP_040276104.1	evgvelvLoc31958cd1311965t1	XP_040276104.1 DEP domain-containing protein 1B [Bufo bufo]	58.1695	0.586162	0.348749	1.68075	0.0928105	0.999822	2.66611	1.68048	1.77836	5.41542	1.26712	1.31794	1.87542	5.06313
XP_040295788.1	evgvelvLoc25594cd1049622t1	XP_040295788.1 abl interactor 2 isoform X10 [Bufo bufo]	90.9367	0.575437	0.342391	1.68064	0.0928324	0.999822	3.92482	4.814	6.12744	4.92395	3.17829	3.83467	2.64839	6.35981
KAG8576128.1	evgvelvLoc17488cd1041516t1	KAG8576128.1 hypothetical protein [Engystomops pustulosus]	15.9018	-1.12604	0.670217	-1.68012	0.0929341	0.999822	0.452881	0.833223	0.143091	0.459947	0.667989	0.761169	1.3723	1.87132
KAG8556026.1	evgvelvLoc16846cd1705009t1	KAG8556026.1 hypothetical protein [Engystomops pustulosus]	208.898	-0.486634	0.289738	-1.67957	0.0930413	0.999822	18.2813	15.6795	12.5962	4.09289	15.0202	19.279	23.0725	15.8709
LAB56810.1	evgvelvLoc99719cd1607038t1	LAB56810.1 hypothetical protein, partial [Micrurus surinamensis]	2.56645	-3.14613	1.87346	-1.67932	0.0930897	NA	0	0	0	1.46117	1.13178	0.853449	1.86838	0.720591
XP_044154185.1	evgvelvLoc4750ct1	XP_044154185.1 synaptopodin 2-like protein [Bufo gargarizans]	554.195	2.33071	1.38802	1.67916	0.09312	0.999822	5.73261	29.4388	33.2969	0.945028	6.38313	30.0521	2.68532	0
KAG8597689.1	evgvelvLoc32674cd411116t1	KAG8597689.1 hypothetical protein [Engystomops pustulosus]	118.901	0.530522	0.316022	1.67875	0.0932008	0.999822	7.92373	12.3826	14.02	6.65247	6.99508	9.74885	7.01247	7.93725
XP_044144824.1	evgvelvLoc66906cd1346913t1	XP_044144824.1 uncharacterized protein LOC122933830 [Bufo gargarizans]	2.04185	-3.00802	1.79198	-1.67859	0.0932311	NA	0	0	0.310627	0	0.725047	0.437392	1.11714	0.184651
CDQ85096.1	evgvelvLoc90602cd706605t1	CDQ85096.1 unnamed protein product [Oncorhynchus mykiss]	1.61411	-3.22836	1.92404	-1.67791	0.0933656	NA	0.578311	0	0	0	1.81972	1.82962	1.00135	1.7379
KAG9488531.1	evgvelvLoc2901cd1691064t1	KAG9488531.1 hypothetical protein [Eleutherodactylus coqui]	737.552	-0.453789	0.270527	-1.67743	0.0934594	0.999822	26.9526	29.6585	13.1388	12.6386	26.291	27.7434	32.0015	36.1782
XP_044153395.1	evgvelvLoc55684cd434126t1	XP_044153395.1 transcription factor 15 [Bufo gargarizans]	6.38886	1.70695	1.01766	1.67733	0.0934788	0.999822	0.322338	1.58145	1.35793	1.17852	0	1.14726	0.139533	1.13011
XP_040283389.1	evgvelvLoc16821cd1524140t1	XP_040283389.1 protein eva-1 homolog A [Bufo bufo]	125.116	-0.591703	0.352926	-1.67657	0.0936273	0.999822	8.25829	4.41725	9.25997	1.16032	9.03637	5.25485	12.4716	6.96622
XP_040272832.1	evgvelvLoc19171cd1526490t1	XP_040272832.1 embryonal Fyn-associated substrate isoform X2 [Bufo bufo]	256.042	0.457163	0.272713	1.67635	0.0936689	0.999822	10.0011	12.5318	13.771	8.46424	9.47	10.144	8.93909	8.62673
XP_044157379.1	evgvelvLoc52251cd430693t1	XP_044157379.1 meiosis inhibitor protein 1 [Bufo gargarizans]	2.94618	-2.61967	1.56317	-1.67587	0.093763	NA	0.634277	0	0	0.128834	0.498957	0.752503	0.823694	0.63536
XP_044134578.1	evgvelvLoc44112cd660115t1	XP_044134578.1 protein-arginine deiminase type-1-like [Bufo gargarizans]	53.2386	-0.581079	0.346841	-1.67535	0.0938663	0.999822	15.4492	24.1172	14.989	11.7914	25.0429	28.1412	30.8036	27.6684
XP_044154078.1	evgvelvLoc28139cd1922157t1	XP_044154078.1 pancreatic lipase-related protein 2-like [Bufo gargarizans]	95.3155	0.604519	0.360976	1.67468	0.0939974	0.999822	5.93627	4.803	2.52714	8.17389	6.34108	3.26191	1.35246	6.82271
XP_044158149.1	evgvelvLoc106880cd1130908t1	XP_044158149.1 dynein light chain Tctex-type 5-B-like [Bufo gargarizans]	2.44132	2.67753	1.59913	1.67437	0.0940582	NA	0.56719	0.231896	1.67261	1.15208	0	0.224304	0.491049	0
KAI5629812.1	evgvelvLoc44783cd255044t1	KAI5629812.1 hypothetical protein, partial [Silurus asotus]	3.42429	-2.54229	1.51877	-1.67391	0.0941476	NA	1.63855	0	0.197224	0	0.920694	0.740559	1.21593	1.40687
XP_040269262.1	evgvelvLoc13701cd1701864t1	XP_040269262.1 6-phosphofructo-2-kinase/fructose-2,6-bisphosphatase 3 isoform X1 [Bufo bufo]	117.936	-0.584538	0.349233	-1.67377	0.094175	0.999822	8.62129	3.98861	5.20898	1.52074	8.5667	4.75524	7.70946	8.52237
KAG8568877.1	evgvelvLoc26304cd1050332t1	KAG8568877.1 hypothetical protein [Engystomops pustulosus]	52.021	-0.916847	0.548023	-1.67301	0.0943256	0.999822	3.19404	4.94569	1.6605	0.220859	2.13839	6.18128	4.29498	3.60794
XP_044126295.1	evgvelvLoc79333ct1	XP_044126295.1 cyclin-dependent kinase inhibitor 1C [Bufo gargarizans]	313.996	-0.375575	0.22451	-1.67287	0.0943533	0.999822	113.629	70.3206	83.9675	24.7199	148.245	75.385	125.522	60.3324
KAG8569060.1	evgvelvLoc15378ct1	KAG8569060.1 hypothetical protein [Engystomops pustulosus]	134.521	0.675037	0.403562	1.6727	0.0943869	0.999822	13.081	11.3522	5.92662	4.46177	3.05794	6.14912	9.29499	6.11899
XP_037601095.1	evgvelvLoc97381cd713384t1	XP_037601095.1 endogenous retrovirus group S71 member 1 Env polyprotein-like [Cebus imitator]	6.05146	2.80996	1.68	1.6726	0.0944058	0.999822	0.710696	0.581137	12.8742	0	0	0.562111	0	0
XP_044143808.1	evgvelvLoc32243cd1539562t1	XP_044143808.1 retinol dehydrogenase 7-like isoform X1 [Bufo gargarizans]	3406.66	0.646951	0.386832	1.67243	0.0944391	0.999822	366.077	195.592	209.429	448.896	254.341	161.166	273.733	164.63
KAG8587302.1	evgvelvLoc13282cd1293289t1	KAG8587302.1 hypothetical protein [Engystomops pustulosus]	127.033	-0.544952	0.325962	-1.67183	0.0945588	0.999822	3.3485	3.59545	2.19434	2.00609	3.24608	3.87902	3.80675	9.11399
XP_044126625.1	evgvelvLoc31628ct1	XP_044126625.1 dynein regulatory complex subunit 4 [Bufo gargarizans]	58.6876	0.633033	0.378657	1.67179	0.0945664	0.999822	2.01511	3.54518	2.88118	4.81249	1.48912	3.5257	1.53313	3.85359
XP_040297027.1	evgvelvLoc30214cd30214t1	XP_040297027.1 homeobox protein Hox-D9 [Bufo bufo]	19.7135	-0.852932	0.510243	-1.67162	0.0945992	0.999822	1.25062	1.02264	1.40496	0.931432	2.37754	1.15402	3.15798	3.54948
XP_044133826.1	evgvelvLoc45278cd45278t1	XP_044133826.1 aldo-keto reductase family 1 member C1-like isoform X1 [Bufo gargarizans]	265.95	-0.386254	0.231087	-1.67147	0.0946289	0.999822	27.4912	14.2172	20.8619	9.02319	32.5107	17.9277	26.2438	25.4409
KAG9466217.1	evgvelvLoc13572cd1701735t1	KAG9466217.1 hypothetical protein [Eleutherodactylus coqui]	708.277	-0.374009	0.223836	-1.67091	0.0947403	0.999822	56.1788	26.7586	60.6463	12.2098	57.4513	40.7122	71.3143	34.2572
XP_027704772.1	evgvelvLoc83824cd2167618t1	XP_027704772.1 ficolin-1-like isoform X3 [Vombatus ursinus]	7.77279	1.68782	1.01036	1.67051	0.0948194	0.999822	2.07703	1.01904	1.75001	6.7502	0	0.657115	0.359641	7.9062
XP_044147956.1	evgvelvLoc39455cd1727618t1	XP_044147956.1 uncharacterized protein LOC122936026 isoform X2 [Bufo gargarizans]	8.76365	1.6112	0.964614	1.6703	0.0948593	0.999822	1.46009	2.62662	1.47625	5.21971	1.37831	2.30966	0	1.17007
KAG8593343.1	evgvelvLoc93611cd472053t1	KAG8593343.1 hypothetical protein [Engystomops pustulosus]	1.55531	-3.70955	2.22151	-1.66983	0.0949534	NA	0	0	0	0	0.11543	0.928462	0.381112	0.293972
XP_018414148.1	evgvelvLoc16687ct1	XP_018414148.1 kelch-like protein 40 [Nanorana parkeri]	181.517	2.0216	1.21109	1.66924	0.0950706	0.999822	4.16553	12.8416	19.1621	0.466816	3.38983	20.033	1.57518	0
KAG8543629.1	evgvelvLoc54741cd265002t1	KAG8543629.1 hypothetical protein [Engystomops pustulosus]	12.5556	1.33727	0.801208	1.66907	0.0951029	0.999822	2.28635	6.54342	1.5411	1.11457	0.53957	7.4142	0.395884	0.45805
XP_044129795.1	evgvelvLoc24166cd1531485t1	XP_044129795.1 uncharacterized protein LOC122923137 [Bufo gargarizans]	4.7185	-2.05495	1.23159	-1.66853	0.0952102	NA	1.58569	0	1.06883	0	2.99374	2.25751	2.74565	0.31768
XP_040273039.1	evgvelvLoc33033cd243294t1	XP_040273039.1 COBW domain-containing protein 2-like [Bufo bufo]	80.9146	0.547176	0.327982	1.66831	0.0952544	0.999822	5.81685	4.01953	6.28158	8.52025	3.60912	4.01753	5.17783	6.72952
KAG9492647.1	evgvelvLoc45057cd423499t1	KAG9492647.1 hypothetical protein [Eleutherodactylus coqui]	3.94774	-2.4615	1.47574	-1.66797	0.0953218	NA	0	0.270372	0	0	0.0520213	1.41221	0.114505	0.0662427
KAE8602318.1	evgvelvLoc39663cd655666t1	KAE8602318.1 hypothetical protein [Xenopus tropicalis]	5.89302	-1.91308	1.14801	-1.66643	0.0956276	0.999822	0	1.50732	0.345142	0.166411	1.77234	2.42996	2.3052	0.205168
KAG8573682.1	evgvelvLoc47547ct1	KAG8573682.1 hypothetical protein [Engystomops pustulosus]	250.044	0.372393	0.223594	1.66549	0.0958148	0.999822	28.0241	17.7874	29.2258	16.3205	20.7349	15.6551	22.9047	20.5141
XP_035810650.1	evgvelvLoc74977cd1968995t1	XP_035810650.1 uncharacterized protein LOC111578031 isoform X3 [Amphiprion ocellaris]	4.64205	2.01047	1.20732	1.66523	0.0958663	NA	2.05771	2.24346	0.866867	2.50778	1.34892	0.271251	0.890739	0
XP_040268586.1	evgvelvLoc14427cd392869t1	XP_040268586.1 thioredoxin-interacting protein [Bufo bufo]	4264.17	-0.325078	0.195242	-1.665	0.0959122	0.999822	218.513	239.312	237.834	215.607	278.835	263.44	310.484	520.783
KAG8590528.1	evgvelvLoc21968cd865217t1	KAG8590528.1 hypothetical protein [Engystomops pustulosus]	11.902	1.72835	1.03839	1.66445	0.0960222	0.999822	0.375718	2.20178	0.896928	0.0508773	0.0492601	1.58489	0	0.18818
KAG8551913.1	evgvelvLoc58605cd1338612t1	KAG8551913.1 hypothetical protein [Engystomops pustulosus]	15.5794	-0.942543	0.566342	-1.66426	0.0960596	0.999822	0.794066	1.20586	1.81598	0.368665	1.60626	1.70471	3.73197	1.70447
XP_040281178.1	evgvelvLoc31645ct1	XP_040281178.1 nucleolus and neural progenitor protein isoform X1 [Bufo bufo]	166.275	0.486812	0.292529	1.66415	0.0960825	0.999822	8.11812	8.30968	6.69233	12.4324	6.47804	6.74422	6.32043	9.53606
KAI3373894.1	evgvelvLoc45292cd1939310t1	KAI3373894.1 hypothetical protein, partial [Scortum barcoo]	9.46722	-1.4414	0.866777	-1.66294	0.0963247	0.999822	3.99917	0.408766	6.73904	0	8.25816	1.18615	11.2525	3.0045
XP_048374386.1	evgvelvLoc48903cd259164t1	XP_048374386.1 group IID secretory phospholipase A2-like [Sphaerodactylus townsendi]	416.637	0.410191	0.246799	1.66204	0.0965039	0.999822	147.249	105.288	130	3.93426	106.138	75.5536	89.752	7.27582
KAG8584730.1	evgvelvLoc10892ct1	KAG8584730.1 hypothetical protein [Engystomops pustulosus]	391.441	0.547855	0.329693	1.66171	0.0965705	0.999822	10.6338	27.6035	21.0466	13.8563	8.16787	29.4372	7.9904	17.0332
KAG9469104.1	evgvelvLoc97869cd1786032t1	KAG9469104.1 hypothetical protein [Eleutherodactylus coqui]	71.6309	0.697385	0.419718	1.66156	0.0966019	0.999822	14.7469	14.9199	18.1112	21.5263	9.24127	15.4199	16.0132	9.26387
KAE8591936.1	evgvelvLoc106335cd106335t1	KAE8591936.1 hypothetical protein [Xenopus tropicalis]	1.34655	3.86396	2.32597	1.66123	0.096668	NA	0.907504	0.185517	0.573466	0.368665	0	0	0	0
XP_040296647.1	evgvelvLoc1740cd617743t1	XP_040296647.1 uncharacterized protein LOC121008275 isoform X1 [Bufo bufo]	88.4521	-0.774505	0.466398	-1.66061	0.0967916	0.999822	4.4571	2.87966	1.48359	1.92242	2.72704	3.52525	3.9064	15.3233
KAG8583131.1	evgvelvLoc27439cd1534758t1	KAG8583131.1 hypothetical protein [Engystomops pustulosus]	34.5553	-0.978067	0.58902	-1.6605	0.0968144	0.999822	1.33155	3.32088	1.45848	0	1.57121	6.47696	1.61392	1.06706
XP_031752790.1	evgvelvLoc30026cd1924044t1	XP_031752790.1 ornithine decarboxylase-like isoform X1 [Xenopus tropicalis]	219.158	-0.43025	0.259148	-1.66025	0.0968647	0.999822	19.6379	7.57449	14.8602	4.27485	24.9503	11.4294	27.6517	6.75509
XP_040269540.1	evgvelvLoc31280cd241541t1	XP_040269540.1 electron transfer flavoprotein subunit alpha, mitochondrial [Bufo bufo]	1169.1	0.442631	0.266654	1.65995	0.0969255	0.999822	77.3899	95.1632	106.764	84.2467	72.1824	88.3259	74.9304	73.0609
XP_044144243.1	evgvelvLoc45607cd1733770t1	XP_044144243.1 epimerase family protein SDR39U1 [Bufo gargarizans]	178.832	0.648351	0.390759	1.65921	0.0970736	0.999822	16.986	23.7384	21.7277	42.5316	15.6701	22.8391	16.0426	18.7165
XP_040270377.1	evgvelvLoc1859cd1690022t1	XP_040270377.1 AP2-associated protein kinase 1 isoform X7 [Bufo bufo]	637.018	-0.435216	0.262303	-1.65921	0.0970743	0.999822	17.8142	20.5467	10.1342	3.87416	13.6343	25.1497	21.2208	11.968
RXN20285.1	evgvelvLoc41613cd2125407t1	RXN20285.1 Transposable element Tc3 transposase [Labeo rohita]	17.9004	-0.860966	0.519139	-1.65845	0.0972265	0.999822	4.55597	2.3529	2.42441	1.16894	7.35657	4.17242	4.15196	4.80394
KAG8558180.1	evgvelvLoc58863cd1952881t1	KAG8558180.1 hypothetical protein [Engystomops pustulosus]	6.72073	-1.38636	0.836078	-1.65818	0.0972818	0.999822	0.725259	0.790727	0.61107	0.589259	1.14106	1.33847	2.51159	4.35898
XP_018414878.1	evgvelvLoc7186cd217447t1	XP_018414878.1 myristoylated alanine-rich C-kinase substrate [Nanorana parkeri]	362.11	-0.468873	0.28281	-1.65791	0.0973363	0.999822	190.843	151.323	207.085	62.0224	189.251	185.249	269.364	266.477
XP_040283077.1	evgvelvLoc2834ct1	XP_040283077.1 zinc finger protein 395 [Bufo bufo]	122.488	-0.717766	0.433026	-1.65756	0.0974063	0.999822	3.81335	7.74673	4.86963	1.69437	2.43733	9.18966	11.2971	13.0711
KAG8535670.1	evgvelvLoc32849cd1926867t1	KAG8535670.1 hypothetical protein [Engystomops pustulosus]	31.7345	0.727642	0.439013	1.65745	0.0974282	0.999822	8.20507	4.5333	5.60531	9.36908	3.83784	4.20949	4.79972	6.21984
XP_042644193.1	evgvelvLoc1162cd1025190t1	XP_042644193.1 LOW QUALITY PROTEIN: uncharacterized protein LOC122152916, partial [Tyto alba]	53.1524	-0.712108	0.429728	-1.65711	0.0974967	0.999822	1.63429	0.772585	1.44153	0.0829895	1.3258	1.11084	3.05088	0.639485
XP_040291505.1	evgvelvLoc24000cd1712163t1	XP_040291505.1 transmembrane protein 150A-like isoform X1 [Bufo bufo]	46.6768	-1.13228	0.683334	-1.657	0.0975202	0.999822	5.31324	3.54664	2.19266	0.4405	1.96189	6.08919	6.75914	12.1653
KAG8577708.1	evgvelvLoc32511ct1	KAG8577708.1 hypothetical protein [Engystomops pustulosus]	5.59841	-1.84065	1.11093	-1.65686	0.0975473	NA	0	3.76831	0.776569	3.74425	7.25047	4.37392	7.18159	9.23257
KAG8587520.1	evgvelvLoc16807cd632810t1	KAG8587520.1 hypothetical protein [Engystomops pustulosus]	9.71435	1.6872	1.01833	1.65682	0.0975553	0.999822	5.43308	4.44264	0.326976	5.9908	2.13698	5.52496	0	0.38874
KAG8588901.1	evgvelvLoc66361cd444803t1	KAG8588901.1 hypothetical protein [Engystomops pustulosus]	127.028	0.529408	0.319683	1.65604	0.0977141	0.999822	32.4141	27.4602	32.7235	44.3675	30.093	18.2463	29.5796	33.0544
XP_040272392.1	evgvelvLoc8522ct1	XP_040272392.1 serotransferrin-A-like isoform X1 [Bufo bufo]	37.0596	-0.926149	0.559296	-1.65592	0.0977381	0.999822	1.16055	1.27621	0.876669	0.227602	0.755544	1.67756	2.32132	2.8061
XP_040275776.1	evgvelvLoc103974cd1128002t1	XP_040275776.1 actin-like protein 7A [Bufo bufo]	2.65673	2.47716	1.49617	1.65567	0.097789	NA	0.436946	0.357292	1.28853	0.710021	0	0	0.189145	0.875384
JAR44134.1	evgvelvLoc76155cd454597t1	JAR44134.1 PiggyBac transposable element-derived protein 4 [Fundulus heteroclitus]	18.8758	-1.03555	0.625655	-1.65514	0.0978958	0.999822	14.4192	10.7187	8.2834	0	18.5612	12.9598	20.4276	5.90885
KAG8556330.1	evgvelvLoc893cd844142t1	KAG8556330.1 hypothetical protein [Engystomops pustulosus]	2207.78	-0.805782	0.486841	-1.65512	0.0978993	0.999822	57.4042	86.5143	28.7139	13.4022	25.5113	99.912	88.2569	144.516
KAG8577711.1	evgvelvLoc22700cd401142t1	KAG8577711.1 hypothetical protein [Engystomops pustulosus]	12.8991	-1.42761	0.862545	-1.65511	0.097902	0.999822	2.30822	4.82344	0.216089	0.416752	1.41226	5.27407	4.21875	6.16575
MCI4394102.1	evgvelvLoc61500cd1749663t1	MCI4394102.1 hypothetical protein [Pangasianodon gigas]	1.82282	-3.04655	1.84081	-1.655	0.0979243	NA	0	0.535937	0	0	0.515589	1.03678	1.13487	1.31308
XP_040283114.1	evgvelvLoc27539ct1	XP_040283114.1 protein FAM167A [Bufo bufo]	161.102	-0.583207	0.35241	-1.65491	0.0979431	0.999822	17.781	27.8098	14.1492	5.2742	22.2024	30.1361	17.471	30.5337
KAG9488816.1	evgvelvLoc19841ct1	KAG9488816.1 hypothetical protein [Eleutherodactylus coqui]	61.5448	-0.844868	0.510849	-1.65385	0.098158	0.999822	5.87701	9.70027	2.10906	1.0611	3.93826	9.98524	7.16097	9.81174
XP_044130421.1	evgvelvLoc14291cd1702454t1	XP_044130421.1 phosphoenolpyruvate carboxykinase [GTP], mitochondrial [Bufo gargarizans]	235.682	-0.459528	0.277878	-1.6537	0.0981878	0.999822	10.4123	4.76342	9.54588	4.174	16.5261	4.28096	18.4262	9.41923
KAG8573178.1	evgvelvLoc25667cd641670t1	KAG8573178.1 hypothetical protein [Engystomops pustulosus]	74.4305	-0.727826	0.440446	-1.65248	0.0984376	0.999822	5.44611	5.43649	2.80086	0.976918	4.06165	6.09762	6.79696	7.29749
KAG8568490.1	evgvelvLoc61527cd439969t1	KAG8568490.1 hypothetical protein [Engystomops pustulosus]	134.018	-0.654778	0.396297	-1.65224	0.098486	0.999822	42.7283	13.45	26.7617	0.307221	36.7357	20.636	41.5754	4.16649
KAG8539199.1	evgvelvLoc98891cd477333t1	KAG8539199.1 hypothetical protein, partial [Engystomops pustulosus]	2.65697	-2.49582	1.51084	-1.65194	0.0985466	NA	2.18473	1.78646	0	0	2.57794	5.18391	3.78289	6.56538
KAG9489931.1	evgvelvLoc31926cd875175t1	KAG9489931.1 hypothetical protein [Eleutherodactylus coqui]	274.556	0.394947	0.239102	1.65179	0.0985773	0.999822	22.5541	24.7892	19.5416	24.0374	18.6761	19.4998	17.8663	24.3305
KAG8590063.1	evgvelvLoc52704cd52704t1	KAG8590063.1 hypothetical protein [Engystomops pustulosus]	308.292	0.535345	0.324115	1.65171	0.098593	0.999822	22.8809	44.4492	43.0142	43.0908	25.4904	36.5082	25.649	32.7239
KAG9490160.1	evgvelvLoc68801cd1092829t1	KAG9490160.1 hypothetical protein [Eleutherodactylus coqui]	5.12394	-1.64162	0.993932	-1.65164	0.0986077	NA	0.542167	0.0886661	0.274083	0.0881001	0.682397	0.428816	0.751015	1.30342
XP_040266595.1	evgvelvLoc47313cd47313t1	XP_040266595.1 alpha-ketoglutarate-dependent dioxygenase alkB homolog 3 [Bufo bufo]	371.089	0.461291	0.279315	1.65151	0.0986345	0.999822	34.7985	37.6506	36.4708	36.462	31.5473	34.7397	26.1775	30.2881
XP_040276782.1	evgvelvLoc7805cd1695968t1	XP_040276782.1 ciliary neurotrophic factor receptor subunit alpha isoform X2 [Bufo bufo]	181.325	-0.631738	0.382544	-1.65141	0.0986544	0.999822	11.3209	11.815	12.8016	2.54155	13.2998	14.6092	14.0569	18.204
KAG9469060.1	evgvelvLoc26435ct1	KAG9469060.1 hypothetical protein [Eleutherodactylus coqui]	8.9489	-1.53786	0.931379	-1.65117	0.0987041	0.999822	0.710696	0.290568	0.67365	0	0.908492	1.61607	0.61529	1.06786
XP_044153898.1	evgvelvLoc54194cd2137988t1	XP_044153898.1 39S ribosomal protein L27, mitochondrial [Bufo gargarizans]	193.435	0.660204	0.399863	1.65108	0.0987228	0.999822	27.6376	33.899	29.8897	59.154	27.7444	35.2361	17.4992	27.2716
XP_040278716.1	evgvelvLoc9707cd219968t1	XP_040278716.1 tripartite motif-containing protein 45 [Bufo bufo]	399.375	-0.392469	0.237717	-1.65099	0.0987396	0.999822	22.5796	22.1295	17.6591	4.60831	19.972	27.5146	27.8261	14.5557
XP_040273507.1	evgvelvLoc39229cd1933247t1	XP_040273507.1 phospholipid hydroperoxide glutathione peroxidase isoform X1 [Bufo bufo]	511.892	0.366737	0.222308	1.64968	0.099009	0.999822	59.242	49.6897	113.647	28.8178	39.8026	48.3645	79.9055	41.0053
XP_040269276.1	evgvelvLoc62205ct1	XP_040269276.1 ribosomal RNA processing protein 1 homolog B, partial [Bufo bufo]	2.34466	-2.80648	1.70141	-1.6495	0.0990451	NA	1.70157	0	0	0	4.01564	0.448608	1.96419	1.70447
XP_049917816.1	evgvelvLoc32177cd1539496t1	XP_049917816.1 peptidyl-prolyl cis-trans isomerase E [Epinephelus moara]	6.03564	1.77244	1.07459	1.64941	0.0990639	0.999822	4.21341	4.30664	5.32504	12.8374	1.65725	0	8.20753	3.16545
AEB39300.1	evgvelvLoc127847cd971096t1	AEB39300.1 NADH dehydrogenase subunit 2, partial [Hyloxalus azureiventris]	28.1862	0.979685	0.594	1.6493	0.0990858	0.999822	7.05289	7.34001	15.3963	8.07456	7.81789	5.8319	7.21628	1.9268
KAG8576397.1	evgvelvLoc19180ct1	KAG8576397.1 hypothetical protein [Engystomops pustulosus]	20.4366	-0.916256	0.555656	-1.64896	0.0991557	0.999822	1.18291	0.257938	1.39533	0.640728	1.98515	0.37424	1.97995	3.94976
KAG9474496.1	evgvelvLoc15577cd225838t1	KAG9474496.1 hypothetical protein [Eleutherodactylus coqui]	199.296	-0.627716	0.380679	-1.64894	0.0991603	0.999822	29.7888	28.3377	16.0284	7.30878	22.5054	34.2916	28.088	49.9297
MCJ8729091.1	evgvelvLoc28121ct1	MCJ8729091.1 hypothetical protein [Pangasius djambal]	13.7772	1.15481	0.700446	1.64868	0.0992135	0.999822	4.99896	9.81038	9.26617	5.28003	3.14596	9.48919	3.8951	1.0015
XP_044158462.1	evgvelvLoc13376cd1520695t1	XP_044158462.1 periplakin [Bufo gargarizans]	223.47	-0.606714	0.368038	-1.64851	0.0992485	0.999822	58.7898	33.6669	35.3573	6.75473	43.7558	42.7412	60.4945	44.2172
XP_044145959.1	evgvelvLoc14610cd2098404t1	XP_044145959.1 protein odd-skipped-related 1 [Bufo gargarizans]	164.68	-0.407386	0.247167	-1.64823	0.0993063	0.999822	25.6535	19.2184	16.0491	11.6072	32.0229	22.5986	29.7903	23.5431
KAF6341507.1	evgvelvLoc83174cd293435t1	KAF6341507.1 hypothetical protein [Myotis myotis]	5.23297	-1.81803	1.10304	-1.64819	0.0993132	NA	0.65542	0.535937	4.41781	0.532516	6.70265	2.07356	3.97204	5.90885
XP_018430702.1	evgvelvLoc93780cd1117808t1	XP_018430702.1 transmembrane protein 256 [Nanorana parkeri]	146.233	0.6013	0.364925	1.64774	0.0994067	0.999822	70.7853	56.9165	71.5686	125.088	64.9642	44.3224	64.347	64.9973
XP_044145425.1	evgvelvLoc1315cd1025343t1	XP_044145425.1 CASP8-associated protein 2 isoform X2 [Bufo gargarizans]	70.7764	-0.605552	0.367608	-1.64727	0.0995016	0.999822	1.07482	0.983159	0.874899	0.458839	0.859845	1.26796	1.81376	2.09857
XP_044127050.1	evgvelvLoc45120cd1325127t1	XP_044127050.1 troponin T, fast skeletal muscle isoform X10 [Bufo gargarizans]	21878.9	1.68346	1.02232	1.64671	0.0996186	0.999822	1009.38	5879.33	5518.76	155.214	2869.09	7242.33	497.34	8.54833
MBN3307631.1	evgvelvLoc103555cd1127583t1	MBN3307631.1 NALCN protein [Amia calva]	5.32795	-1.81224	1.10087	-1.64619	0.099725	NA	1.34063	4.38494	1.12955	0	6.85499	3.71121	3.48198	5.37168
KAG9468815.1	evgvelvLoc20246cd636249t1	KAG9468815.1 hypothetical protein [Eleutherodactylus coqui]	677.931	0.780881	0.474474	1.64578	0.0998084	0.999822	254.753	117.873	114.932	517.905	177.201	100.892	149.377	110.791
KAI5624013.1	evgvelvLoc52261cd1332268t1	KAI5624013.1 ribulose-phosphate 3-epimerase [Silurus asotus]	2.85226	-2.24859	1.3663	-1.64575	0.0998145	NA	0	0.388987	0.40081	0.773007	1.49687	1.50501	3.29478	1.90608
KAG9481531.1	evgvelvLoc26153cd1920171t1	KAG9481531.1 hypothetical protein [Eleutherodactylus coqui]	8.84331	-1.41699	0.861011	-1.64573	0.0998188	0.999822	4.33734	1.06399	1.09633	0.3524	10.236	1.37221	8.63668	0.868948
UBQ34077.1	evgvelvLoc40107cd250368t1	UBQ34077.1 cytochrome c oxidase subunit II [Rhinella marina]	40626.4	0.517553	0.3145	1.64564	0.0998389	0.999822	8306.6	13206.9	17539.1	2172.6	9624.22	11336.4	9370.07	1770.36
XP_040287788.1	evgvelvLoc35636cd878885t1	XP_040287788.1 insulin-like growth factor-binding protein 1 [Bufo bufo]	21.0528	-1.0076	0.612366	-1.64542	0.0998835	0.999822	2.41588	1.89316	0.848129	0.245357	1.90046	2.94581	2.09157	3.42834
XP_040272435.1	evgvelvLoc31526cd874775t1	XP_040272435.1 2-methoxy-6-polyprenyl-1,4-benzoquinol methylase, mitochondrial [Bufo bufo]	252.012	0.506061	0.307647	1.64494	0.0999828	0.999822	20.1398	22.322	29.0321	19.5428	19.0718	21.2138	16.4446	16.9234
XP_044156680.1	evgvelvLoc2665ct1	XP_044156680.1 TBC1 domain family member 9 isoform X3 [Bufo gargarizans]	96.3338	-0.477573	0.290614	-1.64332	0.100316	0.999822	3.13867	1.17549	1.83702	0.720259	2.97793	1.93291	2.77955	2.13602
XP_044136047.1	evgvelvLoc4170ct1	XP_044136047.1 semaphorin-3A [Bufo gargarizans]	57.8519	-0.898888	0.547216	-1.64266	0.100454	0.999822	2.52374	2.58728	1.04733	0.153022	1.54084	2.88988	3.42417	2.07526
XP_044150040.1	evgvelvLoc16218ct1	XP_044150040.1 Krueppel-like factor 10 [Bufo gargarizans]	481.411	-0.381466	0.232311	-1.64205	0.10058	0.999822	22.3378	25.3203	25.301	17.6056	30.8301	27.9825	31.3247	48.3695
KAG9462594.1	evgvelvLoc36077cd652080t1	KAG9462594.1 hypothetical protein [Eleutherodactylus coqui]	54.1806	1.29178	0.786763	1.6419	0.100611	0.999822	13.7893	23.804	53.8959	1.24484	22.2975	26.0542	4.64264	0
XP_044124824.1	evgvelvLoc18784cd397226t1	XP_044124824.1 mucin-5AC-like, partial [Bufo gargarizans]	46.3825	2.56329	1.56191	1.64112	0.100773	0.999822	40.6941	22.2855	4.08927	2.72999	0	55.2185	1.93933	0.373978
KAI3360658.1	evgvelvLoc69501cd1093529t1	KAI3360658.1 hypothetical protein [Scortum barcoo]	2.29861	-2.65753	1.61983	-1.64062	0.100876	NA	0.404026	0.330372	0	0	3.49611	0.639112	1.39915	0.404715
XP_040276287.1	evgvelvLoc21328cd399770t1	XP_040276287.1 maternal embryonic leucine zipper kinase isoform X1 [Bufo bufo]	45.3688	0.610924	0.37244	1.64033	0.100937	0.999822	2.439	2.32677	2.93027	0.660548	1.20804	1.78619	2.77634	0.542926
KAG9483337.1	evgvelvLoc48717cd258978t1	KAG9483337.1 hypothetical protein [Eleutherodactylus coqui]	5.46215	1.70593	1.04024	1.63994	0.101018	NA	14.1571	5.78812	7.95206	3.83411	2.78418	8.39794	1.02138	1.18177
KAG8588364.1	evgvelvLoc30003cd1054031t1	KAG8588364.1 hypothetical protein [Engystomops pustulosus]	37.9435	-0.755269	0.460755	-1.6392	0.101171	0.999822	2.26364	2.77647	1.62676	0.324558	2.14732	4.10734	2.70908	2.60096
KAG8441467.1	evgvelvLoc124422ct1	KAG8441467.1 hypothetical protein [Hymenochirus boettgeri]	1026.32	0.548594	0.334734	1.6389	0.101234	0.999822	338.912	464.804	535.409	714.54	364.474	422.866	359.805	424.363
KAG9493146.1	evgvelvLoc178cd1688341t1	KAG9493146.1 hypothetical protein [Eleutherodactylus coqui]	65.5492	-0.868078	0.529772	-1.63859	0.101299	0.999822	1.06079	1.39406	0.414968	0.261641	0.685465	1.33343	1.45958	2.65651
KAG8563769.1	evgvelvLoc33121ct1	KAG8563769.1 hypothetical protein [Engystomops pustulosus]	279.169	0.434857	0.26543	1.63831	0.101357	0.999822	13.1255	12.9425	17.4342	30.8009	6.86327	11.6027	20.8554	29.5442
OCT82261.1	evgvelvLoc3810cd382252t1	OCT82261.1 hypothetical protein [Xenopus laevis]	4.4783	-1.76584	1.07816	-1.63782	0.101458	NA	0.0849968	0.104253	0.143229	0	0.167158	0.369746	0.294346	0.255426
XP_040291950.1	evgvelvLoc11376cd1905394t1	XP_040291950.1 lymphoid-specific helicase [Bufo bufo]	571.731	0.348687	0.212949	1.63742	0.101542	0.999822	20.7902	8.24076	16.8934	23.7342	12.2799	6.88401	19.3721	28.7677
KAG8594222.1	evgvelvLoc112112cd490554t1	KAG8594222.1 hypothetical protein [Engystomops pustulosus]	338.6	0.646907	0.395156	1.63709	0.101611	0.999822	57.9619	85.5636	89.6768	99.1869	60.7274	79.7195	63.7253	40.5912
KAG8565658.1	evgvelvLoc15377ct1	KAG8565658.1 hypothetical protein [Engystomops pustulosus]	112.978	-0.755633	0.461593	-1.63701	0.101629	0.999822	16.6976	17.3542	16.5668	1.14111	12.2759	30.8566	21.6165	13.2871
KAG9486899.1	evgvelvLoc13795ct1	KAG9486899.1 hypothetical protein [Eleutherodactylus coqui]	8100.96	-0.462539	0.282563	-1.63694	0.101643	0.999822	385.85	310.233	267.339	35.3743	385.497	350.454	341.841	162.512
XP_040296995.1	evgvelvLoc59296ct1	XP_040296995.1 28 kDa heat- and acid-stable phosphoprotein [Bufo bufo]	297.25	0.466819	0.285206	1.63678	0.101676	0.999822	49.1015	38.9378	49.5616	44.5796	38.8852	35.4475	45.791	32.5152
AES07137.1	evgvelvLoc89377ct1	AES07137.1 small nuclear ribonucleoprotein D1 polypeptide 16kDa, partial [Mustela putorius furo]	405.929	0.437481	0.267308	1.63662	0.101711	0.999822	105.379	89.4345	101.472	149.52	77.3383	60.02	126.875	129.871
XP_044148463.1	evgvelvLoc313ct1	XP_044148463.1 beta/gamma crystallin domain-containing protein 1 isoform X1 [Bufo gargarizans]	2574.3	-0.343555	0.209933	-1.6365	0.101735	0.999822	28.5733	24.296	18.102	15.5392	25.3198	27.3232	32.0302	41.0945
KAG8590719.1	evgvelvLoc12643cd12643t1	KAG8590719.1 hypothetical protein [Engystomops pustulosus]	1224.4	-0.485498	0.296776	-1.63591	0.101859	0.999822	13.2662	24.2654	21.2347	39.775	25.0795	42.4008	33.1478	53.0646
XP_044128918.1	evgvelvLoc9840cd1698003t1	XP_044128918.1 nuclear factor erythroid 2-related factor 3 [Bufo gargarizans]	135.406	-0.856977	0.52389	-1.6358	0.101882	0.999822	5.81451	5.61586	2.02352	1.16393	3.14877	5.0321	8.79117	11.1424
KAG8548164.1	evgvelvLoc17025cd227286t1	KAG8548164.1 hypothetical protein [Engystomops pustulosus]	78.0885	0.646149	0.395084	1.63547	0.10195	0.999822	17.9728	15.1988	13.9782	1.74732	10.1507	11.0563	16.3581	0.615505
KAG8535670.1	evgvelvLoc45794cd1939812t1	KAG8535670.1 hypothetical protein [Engystomops pustulosus]	130.97	-0.468542	0.286501	-1.6354	0.101966	0.999822	22.0194	23.2912	20.595	9.3555	20.6589	27.1623	35.6784	33.1867
KAI4800879.1	evgvelvLoc65155ct1	KAI4800879.1 hypothetical protein, partial [Chaenocephalus aceratus]	9.74263	1.94653	1.19033	1.63529	0.101989	0.999822	6.60311	3.59958	9.27246	0	9.34985	0	1.52445	0
KAG9475489.1	evgvelvLoc103188cd481630t1	KAG9475489.1 hypothetical protein [Eleutherodactylus coqui]	149.693	0.591837	0.361936	1.6352	0.102007	0.999822	29.4939	29.9994	32.7295	42.4714	22.2583	20.4828	40.4816	22.5785
KAG8568607.1	evgvelvLoc15622cd394064t1	KAG8568607.1 hypothetical protein [Engystomops pustulosus]	165.848	-0.877674	0.536848	-1.63486	0.102077	0.999822	61.5086	36.6911	28.6733	2.04814	37.0827	47.054	57.1799	41.1599
XP_030625903.1	evgvelvLoc82931ct1	XP_030625903.1 DNL-type zinc finger protein [Chanos chanos]	2.34435	-2.56549	1.5698	-1.63428	0.1022	NA	0.719363	0.294112	0	0	1.98061	0.568966	0.93419	1.80148
XP_018083934.2	evgvelvLoc25007cd25007t1	XP_018083934.2 lamina-associated polypeptide 2-like [Xenopus laevis]	3.00519	-2.40513	1.47181	-1.63413	0.102231	NA	0.253166	0.207014	0	0	1.2945	0.200237	0.547951	0.253599
KAG9482282.1	evgvelvLoc46926cd1070954t1	KAG9482282.1 hypothetical protein [Eleutherodactylus coqui]	65.2653	0.561368	0.343555	1.634	0.102259	0.999822	50.0502	46.0419	51.2065	69.7112	42.8876	36.0517	34.046	59.9837
KAG9487039.1	evgvelvLoc53984cd1561303t1	KAG9487039.1 hypothetical protein [Eleutherodactylus coqui]	31.4196	0.74017	0.453027	1.63383	0.102294	0.999822	11.3127	5.28596	7.4891	23.3067	6.6744	2.87601	8.04512	16.1886
KAG9482654.1	evgvelvLoc29058cd872307t1	KAG9482654.1 hypothetical protein [Eleutherodactylus coqui]	47.9224	-0.597192	0.365519	-1.63382	0.102297	0.999822	13.8532	9.318	5.08299	2.54155	16.1707	11.4871	9.28528	9.84808
KAG8544667.1	evgvelvLoc7194ct1	KAG8544667.1 hypothetical protein [Engystomops pustulosus]	4503.11	0.455852	0.279032	1.63369	0.102323	0.999822	3775.22	2945.24	2748.67	2567.57	3346.67	2273.59	2859.24	1807.96
XP_040216668.1	evgvelvLoc3844cd382286t1	XP_040216668.1 guanine nucleotide-binding protein G(I)/G(S)/G(O) subunit gamma-12 [Rana temporaria]	468.324	-0.34655	0.21219	-1.6332	0.102426	0.999822	203.999	150.397	168.774	59.2424	251.027	171.393	220.945	152.645
KAG8560474.1	evgvelvLoc30525cd408967t1	KAG8560474.1 hypothetical protein [Engystomops pustulosus]	397.75	0.96877	0.593194	1.63314	0.102439	0.999822	7.87393	59.7473	34.1831	6.3432	14.4353	56.8412	3.23514	3.87684
KAG8451604.1	evgvelvLoc64928cd680931t1	KAG8451604.1 hypothetical protein [Hymenochirus boettgeri]	3.01825	-2.30761	1.41301	-1.63311	0.102446	NA	0	0.412259	0.106197	0	0.0991517	1.19629	0.654731	0.378772
XP_044131155.1	evgvelvLoc13500cd13500t1	XP_044131155.1 BPI fold-containing family C protein-like [Bufo gargarizans]	612.616	-0.323882	0.198363	-1.63278	0.102515	0.999822	32.7049	50.082	21.4934	9.95246	35.691	55.4501	33.2052	23.7069
XP_040287256.1	evgvelvLoc25845cd404287t1	XP_040287256.1 serine/threonine-protein kinase 17A [Bufo bufo]	282.273	-0.588518	0.36049	-1.63255	0.102564	0.999822	24.2553	20.303	14.632	2.97354	20.1531	22.306	24.6647	19.4805
XP_044161571.1	evgvelvLoc24949cd640952t1	XP_044161571.1 monocarboxylate transporter 8 [Bufo gargarizans]	152.388	-1.02865	0.630114	-1.63248	0.102578	0.999822	7.84918	10.454	2.10425	1.25614	2.61952	11.0054	10.5021	22.8134
KAG9491683.1	evgvelvLoc1886cd2085680t1	KAG9491683.1 hypothetical protein [Eleutherodactylus coqui]	720.999	-0.356725	0.218607	-1.63181	0.102719	0.999822	21.3608	26.2503	14.998	6.18406	20.594	29.202	23.0103	18.3844
XP_044159789.1	evgvelvLoc50181cd50181t1	XP_044159789.1 nmrA-like family domain-containing protein 1 [Bufo gargarizans]	3161.7	0.464305	0.284801	1.63028	0.103043	0.999822	232.805	247.844	199.299	448.831	196.053	215.469	198.488	300.465
XP_040296061.1	evgvelvLoc39623cd1727786t1	XP_040296061.1 uncharacterized protein LOC121007870 [Bufo bufo]	14.8929	-1.49585	0.917861	-1.62971	0.103162	0.999822	0.421341	0.0861328	0	1.11258	0.33145	0.0833128	0.364779	9.39084
XP_044155613.1	evgvelvLoc39954cd418396t1	XP_044155613.1 fibrinogen-like protein 1 isoform X1 [Bufo gargarizans]	422.639	0.419775	0.257583	1.62967	0.103172	0.999822	23.5951	33.7641	37.39	39.5946	11.7792	39.3339	32.6056	43.5436
KAG8592663.1	evgvelvLoc23281cd1303288t1	KAG8592663.1 hypothetical protein [Engystomops pustulosus]	3.33429	-2.09143	1.2839	-1.62897	0.10332	NA	0.802555	0	0.169049	0.163015	0.947	0.634765	1.04223	1.20589
KAG8557990.1	evgvelvLoc79649cd1103677t1	KAG8557990.1 hypothetical protein [Engystomops pustulosus]	83.4218	0.58777	0.360927	1.6285	0.103419	0.999822	18.394	24.3765	28.0567	29.6319	16.2161	21.5718	19.7687	19.0608
KAG8578998.1	evgvelvLoc13717ct1	KAG8578998.1 hypothetical protein [Engystomops pustulosus]	43.2651	1.47541	0.906167	1.62819	0.103484	0.999822	0.455664	3.55661	2.61765	0.437531	1.69449	3.44017	0.286905	0
OCT72863.1	evgvelvLoc54013cd54013t1	OCT72863.1 hypothetical protein [Xenopus laevis]	123.536	0.929284	0.570877	1.62782	0.103564	0.999822	25.4258	131.813	136.248	7.85002	26.8017	90.0928	13.2075	11.7158
XP_040213687.1	evgvelvLoc19593cd19593t1	XP_040213687.1 histone acetyltransferase type B catalytic subunit isoform X1 [Rana temporaria]	157.181	0.52757	0.324122	1.62769	0.103591	0.999822	37.2695	17.3205	35.468	62.5222	36.7005	13.3604	27.1594	45.3907
NP_001342383.1	evgvelvLoc40809ct1	NP_001342383.1 malate dehydrogenase 1 L homeolog, peroxisomal isoform mdh1x [Xenopus laevis]	2919.92	0.51149	0.314261	1.6276	0.10361	0.999822	166.519	232.358	309.114	212.139	167.274	240.149	175.559	156.676
KAG9479581.1	evgvelvLoc4675cd620678t1	KAG9479581.1 hypothetical protein [Eleutherodactylus coqui]	14.8641	-1.13062	0.694736	-1.62741	0.10365	0.999822	2.13209	8.71705	2.994	0	3.0749	12.6475	6.1529	3.20359
XP_044142104.1	evgvelvLoc59856cd1083884t1	XP_044142104.1 insulin-like growth factor-binding protein-like 1 [Bufo gargarizans]	36.039	1.19521	0.734532	1.62718	0.1037	0.999822	1.82991	5.89727	6.62067	0.699656	1.69354	9.27996	1.39788	0
XP_044129881.1	evgvelvLoc33717ct1	XP_044129881.1 nicotinamide riboside kinase 1 [Bufo gargarizans]	141.746	0.554395	0.340756	1.62696	0.103746	0.999822	18.6594	13.4121	10.2697	36.1893	15.5071	11.9018	8.85892	22.1582
XP_044135912.1	evgvelvLoc140788cd2224582t1	XP_044135912.1 nuclear respiratory factor 1 isoform X1 [Bufo gargarizans]	21.6724	0.932607	0.573244	1.62689	0.10376	0.999822	30.7228	11.5561	24.3325	0	11.1174	5.34591	13.2992	1.23101
KAG2464611.1	evgvelvLoc27598cd1051626t1	KAG2464611.1 TCB1 transposase, partial [Polypterus senegalus]	915.533	0.493564	0.303499	1.62625	0.103897	0.999822	299.035	369.127	268.52	441.655	188.19	277.663	382.309	298.315
XP_044160171.1	evgvelvLoc82239cd1770402t1	XP_044160171.1 nicotinate-nucleotide pyrophosphorylase [carboxylating] isoform X1 [Bufo gargarizans]	2.93818	-2.18421	1.34319	-1.62614	0.10392	NA	0.18667	0	0.15728	0.303332	0.587379	0.590572	0.484833	1.6829
XP_006128706.1	evgvelvLoc60144cd1954162t1	XP_006128706.1 signal recognition particle 14 kDa protein [Pelodiscus sinensis]	168.437	0.477032	0.293364	1.62608	0.103933	0.999822	61.7777	63.2261	57.0883	67.0322	44.2082	57.3733	55.5548	50.305
KAG8566390.1	evgvelvLoc4606cd620609t1	KAG8566390.1 hypothetical protein [Engystomops pustulosus]	45.305	-0.910559	0.560255	-1.62526	0.104108	0.999822	73.7347	53.51	4.65941	0.74885	51.4783	91.1234	27.1304	4.61629
LAA38891.1	evgvelvLoc44638cd1068666t1	LAA38891.1 hypothetical protein, partial [Micrurus corallinus]	2.4723	2.55851	1.57439	1.62508	0.104146	NA	1.76083	2.15975	1.1127	0.71532	0	1.39269	0	0.440959
XP_040284581.1	evgvelvLoc29812cd1717975t1	XP_040284581.1 cyclic GMP-AMP synthase [Bufo bufo]	49.4794	0.686603	0.422617	1.62465	0.104238	0.999822	2.27939	1.7509	0.698366	7.23947	1.46707	0.655577	0.956797	6.43469
KAG8596190.1	evgvelvLoc20723ct1	KAG8596190.1 hypothetical protein [Engystomops pustulosus]	879.583	0.371669	0.228791	1.62449	0.104271	0.999822	53.562	14.4476	41.6124	37.9041	39.9095	12.1406	44.8059	36.0012
KAG8539070.1	evgvelvLoc42957cd1322964t1	KAG8539070.1 hypothetical protein [Engystomops pustulosus]	940.866	0.492284	0.303123	1.62404	0.104368	0.999822	278.891	287.633	589.461	371.077	257.946	261.406	494.168	238.092
XP_040291758.1	evgvelvLoc84852cd295113t1	XP_040291758.1 alpha-1,6-mannosylglycoprotein 6-beta-N-acetylglucosaminyltransferase B [Bufo bufo]	2.42781	-2.51714	1.55004	-1.62392	0.104392	NA	0.263338	0.430664	0	0	0.828625	1.45797	0.227987	1.58273
XP_044131007.1	evgvelvLoc15160cd1909178t1	XP_044131007.1 cytochrome P450 2F2-like [Bufo gargarizans]	34.9341	-0.875324	0.539044	-1.62385	0.104408	0.999822	12.5622	24.1172	9.66396	3.10634	18.9049	20.7356	17.023	34.4683
XP_044133425.1	evgvelvLoc85284cd1109312t1	XP_044133425.1 ovochymase-1 [Bufo gargarizans]	4.25737	1.96716	1.21167	1.62351	0.104481	NA	0.76409	0.249919	1.03006	0.869132	0.841505	0	0.132303	0.306158
KAG8589157.1	evgvelvLoc44876cd423318t1	KAG8589157.1 hypothetical protein [Engystomops pustulosus]	4.51276	-1.66889	1.02846	-1.62271	0.10465	NA	2.16867	0.354664	0.730888	0.3524	3.07079	2.05832	2.25305	3.47579
XP_041446568.1	evgvelvLoc74355cd1762518t1	XP_041446568.1 potassium channel subfamily T member 2 isoform X2 [Xenopus laevis]	4.03365	1.98773	1.22515	1.62244	0.104709	NA	0.536252	0.219247	0.338866	1.30708	0.421845	0	0.116066	0.268584
XP_044133849.1	evgvelvLoc40092cd656095t1	XP_044133849.1 disintegrin and metalloproteinase domain-containing protein 19 isoform X2 [Bufo gargarizans]	9.63005	-1.22314	0.754065	-1.62206	0.104792	0.999822	0.285655	0.992717	0.24068	0.0580223	0.842669	1.63802	0.432789	0.50075
XP_044144802.1	evgvelvLoc1396cd617399t1	XP_044144802.1 DNA (cytosine-5)-methyltransferase 3A isoform X2 [Bufo gargarizans]	95.4279	-0.655612	0.404216	-1.62194	0.104817	0.999822	2.12027	3.98503	1.78644	0.64279	2.24049	3.70438	3.20551	4.46967
XP_044143557.1	evgvelvLoc21458cd399900t1	XP_044143557.1 chordin-like protein 2 [Bufo gargarizans]	20.1448	1.2604	0.777349	1.62141	0.104931	0.999822	1.23751	1.74273	3.18592	0.167575	0.757158	2.3382	0.297605	0.0688677
XP_040287618.1	evgvelvLoc51070cd261331t1	XP_040287618.1 NADH dehydrogenase [ubiquinone] 1 beta subcomplex subunit 9 [Bufo bufo]	1822.5	0.493265	0.304272	1.62113	0.104989	0.999822	192.727	323.364	341.619	292.379	207.08	293.874	177.861	264.709
XP_040264894.1	evgvelvLoc26119cd1306126t1	XP_040264894.1 putative ATP-dependent RNA helicase TDRD12 [Bufo bufo]	10.6286	-1.13412	0.699663	-1.62095	0.105029	0.999822	1.3226	1.18964	0.445743	0.214917	1.66468	2.6152	2.17559	0.662427
XP_040178291.1	evgvelvLoc48085cd1555404t1	XP_040178291.1 uncharacterized protein LOC120910599, partial [Rana temporaria]	5.69778	1.543	0.951987	1.62082	0.105056	0.999822	1.10052	0.719916	0.834521	0.35766	0.519436	0.0870433	0.666947	0.11024
KAI4901971.1	evgvelvLoc63095cd63095t1	KAI4901971.1 hypothetical protein [Prochilodus magdalenae]	3.70609	-1.97688	1.2198	-1.62065	0.105092	NA	2.06975	0.423108	0.871937	0	2.44226	3.6833	2.23987	2.5916
KAG8576904.1	evgvelvLoc31109cd1311116t1	KAG8576904.1 hypothetical protein [Engystomops pustulosus]	2.83346	2.19575	1.35511	1.62035	0.105156	NA	0.951416	1.55595	2.80567	1.54601	0.374218	0.376252	1.23554	0
XP_044158107.1	evgvelvLoc17747cd633750t1	XP_044158107.1 guanine nucleotide exchange factor VAV3 isoform X1 [Bufo gargarizans]	19.276	-1.16245	0.717533	-1.62006	0.105219	0.999822	0.52418	0.685797	0.117773	0.141962	0.274899	0.82918	0.847117	1.64524
RXN18882.1	evgvelvLoc86665cd1980683t1	RXN18882.1 2, 5 -phosphodiesterase 12-like protein [Labeo rohita]	1.54086	3.67512	2.27014	1.6189	0.105469	NA	0.536252	0.438494	0.903643	2.61417	0	0	0	0
KAG9474881.1	evgvelvLoc42793cd886042t1	KAG9474881.1 hypothetical protein [Eleutherodactylus coqui]	4.48723	2.13954	1.3218	1.61866	0.10552	NA	1.09237	1.33984	0.920378	7.54398	0	1.72797	0.472862	0.547115
KAG9486590.1	evgvelvLoc63241cd441683t1	KAG9486590.1 hypothetical protein, partial [Eleutherodactylus coqui]	3.44793	2.25854	1.39549	1.61845	0.105565	NA	2.10671	1.23047	1.52144	0.489045	0.71025	1.19018	0	0
XP_044154543.1	evgvelvLoc25454ct1	XP_044154543.1 serine protease HTRA1 [Bufo gargarizans]	675.818	0.335125	0.207068	1.61843	0.10557	0.999822	28.3347	31.3313	32.4463	55.1991	17.6291	28.0135	35.4027	64.6361
LAC38549.1	evgvelvLoc63151cd1751314t1	LAC38549.1 ribosomal protein S29, partial [Hypotaenidia okinawae]	38.3154	-0.698637	0.431744	-1.61817	0.105625	0.999822	5.23279	5.05683	9.21862	18.1657	5.23905	6.39628	27.5938	52.4172
XP_044153352.1	evgvelvLoc18209cd2102003t1	XP_044153352.1 SLC2A4 regulator [Bufo gargarizans]	147.962	-0.488984	0.30221	-1.61803	0.105656	0.999822	10.5681	6.55174	8.49679	3.53556	11.3562	9.77902	9.56797	13.9764
KAG8570871.1	evgvelvLoc12542cd390984t1	KAG8570871.1 hypothetical protein [Engystomops pustulosus]	18.6939	-0.891041	0.550922	-1.61736	0.1058	0.999822	0.444631	0.484767	0.593158	0.150523	0.72869	1.20155	0.67365	0.742317
KAI3376068.1	evgvelvLoc54798cd670801t1	KAI3376068.1 hypothetical protein [Scortum barcoo]	33.3353	0.810127	0.500998	1.61703	0.105873	0.999822	3.24109	1.94351	3.00387	5.26664	0.59491	2.30713	2.24479	5.30281
XP_040181181.1	evgvelvLoc82775cd2166569t1	XP_040181181.1 uncharacterized protein LOC120914569 [Rana temporaria]	1.87036	-3.12376	1.93191	-1.61693	0.105893	NA	0	0.234147	0	0	0.225257	0.226482	1.23954	2.2947
KAG9462557.1	evgvelvLoc3667cd1283674t1	KAG9462557.1 hypothetical protein, partial [Eleutherodactylus coqui]	116.922	0.570772	0.353046	1.6167	0.105942	0.999822	31.2814	17.7834	34.1376	48.1685	21.7953	20.0287	26.5662	29.5442
XP_040267904.1	evgvelvLoc90939ct1	XP_040267904.1 28S ribosomal protein S21, mitochondrial isoform X1 [Bufo bufo]	475.191	0.501532	0.31037	1.61591	0.106113	0.999822	74.9435	81.8403	87.5867	174.421	62.9483	83.1763	71.1618	111.638
SBR42103.1	evgvelvLoc1105cd379547t1	SBR42103.1 Uncharacterized protein [Nothobranchius pienaari]	1207.88	-0.307829	0.190515	-1.61578	0.106143	0.999822	24.8943	29.8746	21.6176	6.3406	23.2529	35.9138	32.9892	15.7001
KAG9483213.1	evgvelvLoc20051cd1708214t1	KAG9483213.1 hypothetical protein [Eleutherodactylus coqui]	83.5121	-0.670927	0.415439	-1.61498	0.106314	0.999822	34.3202	12.9356	5.42186	10.8924	28.6855	26.7207	23.2132	18.2637
KAG8558054.1	evgvelvLoc64752cd64752t1	KAG8558054.1 hypothetical protein [Engystomops pustulosus]	20984.3	1.78947	1.10808	1.61493	0.106325	0.999822	1431.67	14343.7	7887.09	335.265	4267.58	11309.8	609.315	33.0678
XP_040263959.1	evgvelvLoc22752ct1	XP_040263959.1 protein FAM3D [Bufo bufo]	696.17	0.369105	0.22856	1.61492	0.106329	0.999822	133.767	72.7784	118.093	25.4477	120.833	59.248	88.241	29.675
XP_044143485.1	evgvelvLoc15432cd1295439t1	XP_044143485.1 putative N-acetylated-alpha-linked acidic dipeptidase isoform X1 [Bufo gargarizans]	66.8055	0.619065	0.383351	1.61488	0.106337	0.999822	3.79934	1.92169	2.64013	1.97307	2.12603	1.6729	2.9502	1.09859
KAG8590258.1	evgvelvLoc15775cd1909793t1	KAG8590258.1 hypothetical protein [Engystomops pustulosus]	31.4738	0.745911	0.462504	1.61277	0.106795	0.999822	9.98254	15.5834	9.94008	20.2766	8.92365	7.89549	8.64245	12.2722
XP_044162640.1	evgvelvLoc52730cd895979t1	XP_044162640.1 28S ribosomal protein S12, mitochondrial [Bufo gargarizans]	435.222	0.433623	0.268994	1.61202	0.106958	0.999822	76.9769	74.233	86.3588	94.6632	66.1489	69.1556	70.9896	77.5274
XP_040294729.1	evgvelvLoc1485cd1281492t1	XP_040294729.1 integrin beta-4 isoform X2 [Bufo bufo]	3750.39	-0.789887	0.490078	-1.61176	0.107015	0.999822	88.498	54.6442	4.65081	32.6675	50.2699	55.5161	43.2786	114.954
KAG9474395.1	evgvelvLoc10032cd1698195t1	KAG9474395.1 hypothetical protein [Eleutherodactylus coqui]	582.9	-0.453941	0.281709	-1.61139	0.107096	0.999822	92.9469	54.5759	59.4029	11.2656	76.6296	66.0794	91.965	47.9064
KAG8547634.1	evgvelvLoc76049cd692052t1	KAG8547634.1 hypothetical protein [Engystomops pustulosus]	15.1087	0.923708	0.573324	1.61114	0.107149	0.999822	9.61037	7.04547	3.90902	2.154	4.95313	3.14529	3.44286	1.32783
KAF3695447.1	evgvelvLoc87280cd1594599t1	KAF3695447.1 Phosphatidylethanolamine-binding protein 1 [Channa argus]	1.48657	3.24964	2.01733	1.61086	0.10721	NA	1.09237	1.78646	3.68151	2.66258	0	0.863985	0	0
XP_040287660.1	evgvelvLoc3cd378445t1	XP_040287660.1 obscurin isoform X20 [Bufo bufo]	3110.47	1.36943	0.850166	1.61078	0.107228	0.999822	5.09027	30.8212	19.0937	0.227005	6.50095	32.7677	2.51717	0.0481034
KAG9476670.1	evgvelvLoc41390cd41390t1	KAG9476670.1 hypothetical protein [Eleutherodactylus coqui]	872.335	2.40277	1.49214	1.61029	0.107335	0.999822	24.1314	100.794	168.395	3.12052	42.8686	93.8835	10.791	0
KAG8565476.1	evgvelvLoc10698cd2094492t1	KAG8565476.1 hypothetical protein [Engystomops pustulosus]	8201.19	0.386935	0.240344	1.60992	0.107416	0.999822	341.949	357.756	330.468	261.991	271.663	318.98	334.439	223.237
KAG8573026.1	evgvelvLoc49696cd665699t1	KAG8573026.1 hypothetical protein [Engystomops pustulosus]	92.633	0.476558	0.296103	1.60943	0.107522	0.999822	10.4262	5.53005	7.91407	8.70002	6.57622	5.05184	7.31881	7.90355
XP_044136466.1	evgvelvLoc12146cd1519465t1	XP_044136466.1 vezatin isoform X4 [Bufo gargarizans]	288.732	0.384541	0.238937	1.60938	0.107533	0.999822	9.00577	11.7518	8.12532	10.3353	6.67117	9.85339	8.31659	10.0736
XP_040270507.1	evgvelvLoc22222ct1	XP_040270507.1 ubiquitin-conjugating enzyme E2 D4 [Bufo bufo]	12.8311	0.97156	0.603716	1.6093	0.107551	0.999822	10.8999	11.5343	6.48266	6.77221	4.53942	8.11395	4.44079	3.85359
XP_044133292.1	evgvelvLoc73607cd1097635t1	XP_044133292.1 HIG1 domain family member 2A, mitochondrial [Bufo gargarizans]	151.695	0.461074	0.286609	1.60872	0.107677	0.999822	109.127	85.0131	117.417	103.641	92.2259	74.0651	93.201	88.6327
KAG8590906.1	evgvelvLoc104239cd1128267t1	KAG8590906.1 hypothetical protein [Engystomops pustulosus]	3.82845	-1.93912	1.20606	-1.60782	0.107875	NA	0.483506	0.790727	0	1.17852	2.66247	1.14726	1.2558	5.81198
KAG8573799.1	evgvelvLoc96835cd1120863t1	KAG8573799.1 hypothetical protein [Engystomops pustulosus]	267.309	0.581448	0.361647	1.60778	0.107884	0.999822	65.8906	67.2202	62.3898	120.071	57.2632	57.0782	61.1199	57.2027
KAG9472763.1	evgvelvLoc35381ct1	KAG9472763.1 hypothetical protein [Eleutherodactylus coqui]	4.03625	-1.92104	1.19496	-1.60762	0.107917	NA	0.511455	0.0697028	0	0.0692578	0.871732	0.471946	0.147598	0.341552
KAI5086166.1	evgvelvLoc23162cd1711325t1	KAI5086166.1 hypothetical protein, partial [Silurus meridionalis]	53.6816	-0.535135	0.33291	-1.60744	0.107957	0.999822	14.0096	17.1835	15.2207	7.78805	20.0113	20.7032	25.8537	21.4196
XP_040211694.1	evgvelvLoc47149cd1941167t1	XP_040211694.1 piggyBac transposable element-derived protein 4-like [Rana temporaria]	8.1538	1.37324	0.854337	1.60737	0.107972	0.999822	4.26023	1.60781	3.03725	2.66258	1.54677	0	1.98602	3.28269
XP_044125483.1	evgvelvLoc969ct1	XP_044125483.1 F-actin-monooxygenase MICAL2 isoform X7 [Bufo gargarizans]	935.021	-0.564233	0.351032	-1.60735	0.107977	0.999822	19.5096	18.1442	16.8709	1.2675	17.1376	21.9631	22.1183	8.60404
KAG8582897.1	evgvelvLoc43535cd421977t1	KAG8582897.1 hypothetical protein [Engystomops pustulosus]	8.4669	-1.34294	0.835644	-1.60708	0.108038	0.999822	0.44882	0.471858	0.0540222	0.156282	0.706132	0.45641	0.610608	1.09185
KAI2648079.1	evgvelvLoc68511cd68511t1	KAI2648079.1 Retrotransposon-like protein 1 [Labeo rohita]	2.17595	-2.6191	1.62991	-1.6069	0.108076	NA	0	0.207907	0	0.206579	0.800051	0.6033	0.220125	2.03753
XP_040284344.1	evgvelvLoc81467cd2165261t1	XP_040284344.1 activated CDC42 kinase 1 isoform X3 [Bufo bufo]	2.40981	-2.46635	1.53519	-1.60655	0.108154	NA	0	0.463792	1.43366	0	1.78473	1.79443	2.94629	1.70447
XP_040298082.1	evgvelvLoc94795ct1	XP_040298082.1 NADH dehydrogenase [ubiquinone] 1 beta subcomplex subunit 11, mitochondrial [Bufo bufo]	394.42	0.504181	0.313842	1.60648	0.108168	0.999822	59.381	57.2381	63.1195	105.278	53.8275	52.8759	52.2607	66.77
KAG8596118.1	evgvelvLoc22593ct1	KAG8596118.1 hypothetical protein [Engystomops pustulosus]	166.283	1.79197	1.11576	1.60605	0.108262	0.999822	9.94053	34.6573	41.6011	0.266258	13.6631	25.7468	2.55345	0
XP_040261795.1	evgvelvLoc115060cd731063t1	XP_040261795.1 lymphocyte antigen 6C1-like isoform X1 [Bufo bufo]	5.68092	1.74315	1.08544	1.60594	0.108286	NA	0.572697	1.17074	1.44758	3.48979	0	1.58537	0.247908	1.43419
KAG8578911.1	evgvelvLoc13711cd1521030t1	KAG8578911.1 hypothetical protein [Engystomops pustulosus]	422.106	1.9485	1.21361	1.60554	0.108374	0.999822	62.9931	295.956	345.142	1.77505	110.852	249.404	20.1754	0
XP_005054143.1	evgvelvLoc20585cd1044613t1	XP_005054143.1 RNA binding protein fox-1 homolog 1 isoform X6 [Ficedula albicollis]	36.2811	-0.605422	0.377158	-1.60522	0.108445	0.999822	1.8028	1.88692	1.70124	1.34756	2.21237	2.68068	3.30887	3.82847
XP_040296237.1	evgvelvLoc30091cd1924109t1	XP_040296237.1 hemicentin-1-like [Bufo bufo]	85.4228	1.06781	0.665344	1.6049	0.108516	0.999822	7.75268	2.89406	4.47303	8.96909	0.59661	6.86498	1.02138	16.7136
KAG8588760.1	evgvelvLoc33794cd412236t1	KAG8588760.1 hypothetical protein [Engystomops pustulosus]	86.6981	1.03197	0.643263	1.60427	0.108655	0.999822	5.35427	12.4667	17.7392	0.073733	4.92585	13.0635	2.35703	0
XP_032366477.1	evgvelvLoc8544cd1696707t1	XP_032366477.1 LOW QUALITY PROTEIN: uncharacterized protein LOC116685593 [Etheostoma spectabile]	38.2306	-0.692907	0.43208	-1.60365	0.108791	0.999822	4.7896	4.01953	4.88508	0.307221	6.24655	5.38329	7.31117	2.27263
KAG8567448.1	evgvelvLoc5533cd621536t1	KAG8567448.1 hypothetical protein [Engystomops pustulosus]	310.183	-0.507107	0.316324	-1.60312	0.108907	0.999822	51.5793	33.0325	34.0365	10.562	45.6333	40.5745	47.1965	53.9077
XP_040266582.1	evgvelvLoc17786cd17786t1	XP_040266582.1 cysteine--tRNA ligase, cytoplasmic isoform X1 [Bufo bufo]	1245.54	0.330926	0.206477	1.60273	0.108995	0.999822	52.9751	31.0992	47.2723	30.3226	37.1951	26.9576	51.6851	32.6448
KAG9469823.1	evgvelvLoc27257cd27257t1	KAG9469823.1 hypothetical protein [Eleutherodactylus coqui]	51.7991	1.20436	0.751815	1.60194	0.109169	0.999822	1.22891	17.1667	6.03998	0	1.28897	11.8258	0.443308	0
XP_044154760.1	evgvelvLoc48657ct1	XP_044154760.1 1-phosphatidylinositol 4,5-bisphosphate phosphodiesterase delta-3 [Bufo gargarizans]	3.65542	2.31319	1.4442	1.60172	0.109218	NA	4.06812	5.82139	4.28452	3.30527	4.80031	0	2.6415	0
KAG8561246.1	evgvelvLoc2603ct1	KAG8561246.1 hypothetical protein [Engystomops pustulosus]	172.799	-0.513334	0.320518	-1.60158	0.109249	0.999822	2.31571	4.12473	2.07211	0.700082	2.21706	4.60021	3.13936	3.43454
XP_040296631.1	evgvelvLoc322cd616325t1	XP_040296631.1 myosin light chain kinase, smooth muscle isoform X2 [Bufo bufo]	1906.57	-0.52292	0.326609	-1.60105	0.109365	0.999822	28.8584	20.431	14.4353	5.38685	20.4192	22.4931	28.4305	27.3464
KAG8594394.1	evgvelvLoc17128cd2100922t1	KAG8594394.1 hypothetical protein [Engystomops pustulosus]	103.513	0.643077	0.401698	1.6009	0.109399	0.999822	1.73185	10.5995	6.5884	2.1746	1.44493	11.2072	2.18088	2.20793
XP_044142316.1	evgvelvLoc17002cd2100796t1	XP_044142316.1 major facilitator superfamily domain-containing protein 4A isoform X1 [Bufo gargarizans]	166.691	0.49741	0.310756	1.60064	0.109456	0.999822	11.9946	14.2144	10.8384	2.82474	9.02533	5.77461	9.88271	4.64349
XP_041427368.1	evgvelvLoc369cd210630t1	XP_041427368.1 uncharacterized protein LOC121396496 [Xenopus laevis]	1307.27	-0.354912	0.221731	-1.60064	0.109456	0.999822	34.2043	27.2975	17.2222	8.81285	29.5585	31.6674	34.2705	21.3195
XP_040284761.1	evgvelvLoc35886ct1	XP_040284761.1 reticulon-4-interacting protein 1, mitochondrial [Bufo bufo]	390.454	0.36338	0.227071	1.60029	0.109533	0.999822	24.3418	27.8416	27.4925	25.3585	17.9151	26.871	24.177	26.6272
YP_138272.1	evgvelvLoc70293cd1094321t1	YP_138272.1 cytochrome c oxidase subunit III [Hyla chinensis]	328.483	0.91741	0.573623	1.59933	0.109748	0.999822	12.3724	31.1684	173.425	3.96002	22.3167	18.7807	17.9607	4.25637
XP_044142084.1	evgvelvLoc34034ct1	XP_044142084.1 UDP-glucose 4-epimerase [Bufo gargarizans]	812.609	0.387654	0.242442	1.59896	0.10983	0.999822	85.0818	78.3982	69.1079	28.1758	69.2702	63.4618	71.894	24.7763
XP_040262888.1	evgvelvLoc8590cd1696753t1	XP_040262888.1 GDNF family receptor alpha-3 [Bufo bufo]	156.75	0.436601	0.27309	1.59874	0.109878	0.999822	9.92651	8.81766	9.98821	10.6761	5.50544	7.39931	6.55366	18.4562
KAG9471322.1	evgvelvLoc25580cd1305587t1	KAG9471322.1 hypothetical protein [Eleutherodactylus coqui]	231.809	0.362649	0.226853	1.59861	0.109908	0.999822	12.937	10.0448	14.3501	12.0057	10.5504	7.50989	12.2278	15.218
XP_044133826.1	evgvelvLoc13410cd1907428t1	XP_044133826.1 aldo-keto reductase family 1 member C1-like isoform X1 [Bufo gargarizans]	4536.34	0.367709	0.230117	1.59792	0.110061	0.999822	370.555	299.998	481.592	296.66	321.103	261.311	440.755	277.821
KAG9481377.1	evgvelvLoc1463cd1463t1	KAG9481377.1 hypothetical protein [Eleutherodactylus coqui]	608.199	-0.457552	0.286372	-1.59775	0.110098	0.999822	18.2304	21.6829	12.5932	4.33881	14.0754	25.1239	22.5055	17.6773
KAG9475157.1	evgvelvLoc23199ct1	KAG9475157.1 hypothetical protein [Eleutherodactylus coqui]	50.4843	-0.617608	0.386788	-1.59676	0.110319	0.999822	3.32411	1.82856	2.80074	0.589259	2.85264	2.48573	6.01736	2.54274
KAG9475559.1	evgvelvLoc29205cd1717368t1	KAG9475559.1 hypothetical protein [Eleutherodactylus coqui]	41.5182	-0.779268	0.4884	-1.59555	0.110588	0.999822	3.4097	3.69425	2.22646	0.415547	2.41403	4.65204	6.27293	3.15935
XP_044142462.1	evgvelvLoc34873ct1	XP_044142462.1 U5 small nuclear ribonucleoprotein 40 kDa protein [Bufo gargarizans]	353.943	0.35156	0.220378	1.59525	0.110655	0.999822	30.4566	21.3977	28.1685	30.5051	22.4442	19.3128	26.5953	33.051
XP_040263821.1	evgvelvLoc54433cd670436t1	XP_040263821.1 putative tetratricopeptide repeat protein 41 [Bufo bufo]	19.7423	1.00616	0.6308	1.59506	0.110699	0.999822	1.54605	1.4587	0.300607	5.6043	0.654881	1.59907	0.102962	2.97825
KAG8544667.1	evgvelvLoc56456cd434898t1	KAG8544667.1 hypothetical protein [Engystomops pustulosus]	3.52462	1.96137	1.22994	1.59468	0.110783	NA	4.31618	2.3529	4.24272	1.75341	2.82945	0.568966	1.24559	0
XP_044135258.1	evgvelvLoc35493ct1	XP_044135258.1 dual specificity protein phosphatase 26 isoform X1 [Bufo gargarizans]	69.1884	1.30706	0.819722	1.59452	0.110819	0.999822	3.55162	18.3089	23.5491	0.627309	9.96085	17.0988	2.00533	0
KAG8587975.1	evgvelvLoc65941cd1573260t1	KAG8587975.1 hypothetical protein [Engystomops pustulosus]	720.705	0.452253	0.283667	1.59431	0.110866	0.999822	144.633	185.517	190.677	225.807	134.524	172.265	149.524	170.447
KAG9476442.1	evgvelvLoc36533ct1	KAG9476442.1 hypothetical protein [Eleutherodactylus coqui]	18.9787	0.960408	0.602412	1.59427	0.110876	0.999822	7.49051	6.125	8.67785	13.3129	3.68278	8.51642	3.24248	6.56538
KAI4886713.1	evgvelvLoc31333cd241594t1	KAI4886713.1 hypothetical protein [Prochilodus magdalenae]	12.1054	-1.02704	0.644254	-1.59416	0.110901	0.999822	1.34063	0.337303	0.868888	0.33515	2.27147	1.30504	1.69635	0.826412
KAG8568495.1	evgvelvLoc44591cd254852t1	KAG8568495.1 hypothetical protein [Engystomops pustulosus]	13.9225	-0.972991	0.610468	-1.59385	0.110971	0.999822	2.26876	1.98768	1.09232	0.263332	2.42213	4.3579	2.52539	1.62331
XP_044126725.1	evgvelvLoc1156ct1	XP_044126725.1 LOW QUALITY PROTEIN: E3 ubiquitin-protein ligase RNF38 [Bufo gargarizans]	184.806	-0.487856	0.306196	-1.59328	0.111098	0.999822	9.40325	6.80836	4.36274	2.22131	6.61503	10.2877	7.85402	8.21595
XP_044147376.1	evgvelvLoc24481cd24481t1	XP_044147376.1 dynein regulatory complex protein 1 [Bufo gargarizans]	279.018	0.424955	0.266718	1.59327	0.111099	0.999822	11.0602	10.1874	10.9255	10.9487	10.4673	8.47972	7.74107	10.8668
KAG9472970.1	evgvelvLoc1293ct1	KAG9472970.1 hypothetical protein [Eleutherodactylus coqui]	707.509	-0.307619	0.193091	-1.59313	0.111131	0.999822	9.4163	12.9906	8.74632	5.84121	9.57303	14.7427	14.4675	12.9278
KAI3358234.1	evgvelvLoc54038cd897287t1	KAI3358234.1 hypothetical protein [Scortum barcoo]	6.15208	-1.77654	1.11536	-1.59279	0.111208	0.999822	0.479575	1.37252	0	0.389646	0.37726	1.51724	2.49117	4.56374
XP_040291564.1	evgvelvLoc26952cd1534271t1	XP_040291564.1 tRNA N(3)-methylcytidine methyltransferase METTL2A [Bufo bufo]	231.672	0.427898	0.268698	1.59249	0.111275	0.999822	20.7869	14.047	12.4912	19.4382	14.8712	12.5944	12.7673	16.265
XP_040282003.1	evgvelvLoc118677cd1142705t1	XP_040282003.1 cytoskeleton-associated protein 2 [Bufo bufo]	2.78971	2.0825	1.30772	1.59246	0.111282	NA	1.01703	1.24744	1.49958	0.206579	0.200013	0.4022	0.44025	0
XP_040278977.1	evgvelvLoc23355cd1530674t1	XP_040278977.1 transmembrane protease serine 2 [Bufo bufo]	62.7548	-0.557789	0.350408	-1.59183	0.111423	0.999822	3.88727	3.83453	1.66361	1.50397	3.54332	4.78265	4.22014	4.57379
XP_044145788.1	evgvelvLoc29142cd1717305t1	XP_044145788.1 5'-3' exoribonuclease 2 [Bufo gargarizans]	39.2779	0.723886	0.454764	1.59178	0.111433	0.999822	19.1164	16.5247	19.3279	28.4008	17.6159	12.5278	13.2401	14.225
XP_040291489.1	evgvelvLoc23009cd401451t1	XP_040291489.1 leucine-rich repeat-containing protein 45 [Bufo bufo]	93.9945	0.472597	0.297038	1.59103	0.111603	0.999822	3.59361	3.94189	2.95396	4.62885	2.37876	3.22358	2.99737	4.12653
KAG8592211.1	evgvelvLoc40230cd40230t1	KAG8592211.1 hypothetical protein [Engystomops pustulosus]	105.405	-0.783649	0.492623	-1.59077	0.111661	0.999822	10.5994	8.16467	5.30655	0.561638	7.12962	8.4441	12.9668	7.00137
XP_044148206.1	evgvelvLoc28870cd407312t1	XP_044148206.1 probable E3 ubiquitin-protein ligase RNF217 isoform X2 [Bufo gargarizans]	56.9005	-1.13428	0.713203	-1.5904	0.111745	0.999822	3.98566	5.57006	1.16008	0.235511	1.25413	6.01818	6.96396	5.9524
ROL54343.1	evgvelvLoc51189cd429631t1	ROL54343.1 Transposable element Tc3 transposase [Anabarilius grahami]	5.76858	1.57099	0.987897	1.59023	0.111782	0.999822	9.83129	7.03418	10.3542	4.99234	9.66729	0.971983	4.25575	1.23101
KAG8573614.1	evgvelvLoc13494ct1	KAG8573614.1 hypothetical protein [Engystomops pustulosus]	42.2152	-0.900258	0.566358	-1.58956	0.111935	0.999822	1.48494	3.14026	0.905997	0.249617	0.926448	3.32094	3.14748	2.92365
RXN36080.1	evgvelvLoc44500cd422942t1	RXN36080.1 hypothetical protein [Labeo rohita]	9.54164	-1.2593	0.792267	-1.58948	0.111951	0.999822	1.34063	1.64435	1.69433	4.35695	2.10923	2.12069	5.8033	28.2013
XP_040278707.1	evgvelvLoc27875cd2111669t1	XP_040278707.1 uncharacterized protein LOC120994308 [Bufo bufo]	26.4124	-0.857282	0.53937	-1.58941	0.111967	0.999822	3.08836	2.52536	3.38275	0.878233	5.1019	3.78615	3.4759	7.57941
KAG8563189.1	evgvelvLoc34755cd413197t1	KAG8563189.1 hypothetical protein [Engystomops pustulosus]	6.87477	1.75436	1.10401	1.58907	0.112044	0.999822	0.426212	1.32435	1.22096	0.138516	0.134113	0.471946	0	0.42694
XP_044141915.1	evgvelvLoc51511cd1739674t1	XP_044141915.1 poly(U)-specific endoribonuclease-D-like isoform X2 [Bufo gargarizans]	11.0398	1.26282	0.794965	1.58852	0.112169	0.999822	1.45529	0.475997	1.14442	1.26122	0.0763207	0.306942	0.587966	2.04088
MBN3287760.1	evgvelvLoc41448cd1729611t1	MBN3287760.1 TCB2 transposase [Polyodon spathula]	2.62941	-2.51114	1.58092	-1.5884	0.112195	NA	1.05335	0	0	0.285276	0.552416	1.66626	0.911947	2.46202
XP_040296684.1	evgvelvLoc17778cd228039t1	XP_040296684.1 TRAF3-interacting protein 1 isoform X2 [Bufo bufo]	95.7271	0.500004	0.314958	1.58753	0.112393	0.999822	3.06771	6.02034	1.8093	4.8781	2.17191	4.0208	2.12472	4.12653
KAI7810899.1	evgvelvLoc132171cd748174t1	KAI7810899.1 hypothetical protein [Triplophysa rosa]	2.1849	-2.52855	1.59349	-1.5868	0.112557	NA	0.867467	0	0.365444	0	1.70599	1.71526	1.50203	0.868948
KAG8589724.1	evgvelvLoc63335cd1087363t1	KAG8589724.1 hypothetical protein [Engystomops pustulosus]	5.42965	1.59271	1.00378	1.58671	0.112579	NA	0.668146	0.702442	0.804213	0.310203	0.450514	0.226482	0.41318	0
XP_044162347.1	evgvelvLoc57610cd1081638t1	XP_044162347.1 epidermal growth factor-like protein 8 [Bufo gargarizans]	105.929	0.527976	0.332838	1.58628	0.112675	0.999822	6.25915	7.21189	5.19377	16.7974	2.83491	7.50084	5.58311	13.8696
XP_044125255.1	evgvelvLoc42557cd885806t1	XP_044125255.1 LOW QUALITY PROTEIN: putative ATP-dependent RNA helicase TDRD12 [Bufo gargarizans]	5.37343	-1.74786	1.10187	-1.58627	0.112679	NA	0.491565	1.60781	0.41417	0	3.09353	1.16638	2.34066	0.492404
KAG8593120.1	evgvelvLoc50699cd666702t1	KAG8593120.1 hypothetical protein [Engystomops pustulosus]	2.45138	-2.61523	1.64946	-1.58551	0.112851	NA	0	0.42875	0	0	0.206235	1.24414	0.226974	0.262615
KAG8564541.1	evgvelvLoc58487ct1	KAG8564541.1 hypothetical protein [Engystomops pustulosus]	966.374	0.480887	0.30334	1.58531	0.112896	0.999822	82.3274	103.495	127.871	103.778	85.2244	99.1882	75.7993	83.8637
XP_040262559.1	evgvelvLoc1297cd379739t1	XP_040262559.1 histone-lysine N-methyltransferase SETD5 isoform X2 [Bufo bufo]	422.986	-0.535045	0.337549	-1.58509	0.112947	0.999822	7.51373	12.0094	3.76467	1.90468	4.69704	15.0235	8.56933	8.53009
XP_040276577.1	evgvelvLoc24811cd403253t1	XP_040276577.1 sialic acid-binding Ig-like lectin 14 [Bufo bufo]	12.6092	-1.07458	0.678076	-1.58475	0.113024	0.999822	0.983129	0.42875	0.220891	0.266258	0.92806	1.39966	1.19161	0.590885
XP_044124251.1	evgvelvLoc62764cd1342771t1	XP_044124251.1 protein UXT [Bufo gargarizans]	225.965	0.507873	0.32057	1.58428	0.11313	0.999822	37.1252	35.4168	33.3653	64.5164	36.3436	29.0371	27.3202	43.18
XP_040275831.1	evgvelvLoc66243cd1090271t1	XP_040275831.1 toll-like receptor 13 [Bufo bufo]	6.10256	-1.73579	1.09583	-1.584	0.113193	0.999822	0	0.446614	0.368151	0.177505	1.11711	0.345594	0.662006	1.75077
XP_040291535.1	evgvelvLoc30298cd408740t1	XP_040291535.1 sorting nexin-11 isoform X1 [Bufo bufo]	31.3169	0.633777	0.400131	1.58393	0.113211	0.999822	6.29443	6.32341	6.66712	3.50681	3.11239	4.26724	4.67095	4.68384
XP_040267715.1	evgvelvLoc67246cd445688t1	XP_040267715.1 Purkinje cell protein 4-like protein 1 [Bufo bufo]	37.976	0.631846	0.398912	1.58392	0.113211	0.999822	15.4073	14.7583	13.3523	20.029	9.69614	8.35615	14.4823	16.3155
XP_044126386.1	evgvelvLoc5316ct1	XP_044126386.1 muscarinic acetylcholine receptor M4 isoform X1 [Bufo gargarizans]	164.662	-0.516799	0.326287	-1.58388	0.113221	0.999822	12.574	10.8504	6.59092	0.659106	10.3472	12.8325	13.0933	3.07631
XP_045922608.1	evgvelvLoc36290cd414732t1	XP_045922608.1 interleukin-1 beta [Micropterus dolomieu]	55.704	-0.74139	0.468243	-1.58334	0.113343	0.999822	8.59424	17.4091	6.7474	0	14.9043	21.6282	7.60963	1.95657
KAG9467563.1	evgvelvLoc14134cd1038162t1	KAG9467563.1 hypothetical protein, partial [Eleutherodactylus coqui]	6.17325	-1.3379	0.845272	-1.5828	0.113466	0.999822	2.74362	1.68259	1.73373	1.67185	3.77699	5.42502	7.71974	6.18368
KAG8550113.1	evgvelvLoc100679ct1	KAG8550113.1 hypothetical protein [Engystomops pustulosus]	630.115	0.513819	0.324681	1.58254	0.113527	0.999822	102.76	142.406	143.184	158.233	111.22	132.93	88.3576	109.97
XP_040294655.1	evgvelvLoc32450cd1720613t1	XP_040294655.1 E3 ubiquitin-protein ligase TRIM11-like isoform X1 [Bufo bufo]	12.1585	-1.00374	0.634396	-1.58219	0.113605	0.999822	4.53752	3.71034	1.14693	2.58065	6.06808	5.74218	3.53555	12.7267
XP_044148864.1	evgvelvLoc60352cd1084380t1	XP_044148864.1 protein YAE1 homolog isoform X1 [Bufo gargarizans]	1.91286	2.61906	1.65534	1.58219	0.113606	NA	0.632012	0.516797	0.710006	0.342332	0	0	0.364779	0.21103
XP_044143948.1	evgvelvLoc41275cd41275t1	XP_044143948.1 transcription initiation factor TFIID subunit 12 isoform X2 [Bufo gargarizans]	395.873	0.413556	0.26149	1.58154	0.113755	0.999822	57.7531	40.9431	50.2783	50.267	44.8922	37.6497	48.4562	41.3619
XP_040297118.1	evgvelvLoc44804ct1	XP_040297118.1 suppressor of cytokine signaling 1 [Bufo bufo]	85.6629	0.453854	0.287051	1.58109	0.113857	0.999822	10.903	7.65806	9.3041	14.6505	8.24697	5.63842	7.62405	16.5224
XP_040270648.1	evgvelvLoc9138cd387580t1	XP_040270648.1 RAS protein activator like-3 [Bufo bufo]	41.0238	-0.573711	0.362867	-1.58105	0.113866	0.999822	1.27461	0.775628	0.749252	0.505756	1.44572	1.21913	1.23182	1.54402
KAG9476337.1	evgvelvLoc23539cd1530858t1	KAG9476337.1 hypothetical protein [Eleutherodactylus coqui]	11.3495	-1.03326	0.653737	-1.58055	0.113981	0.999822	9.26951	4.82344	4.26003	2.73865	15.2467	12.6636	5.83646	14.3501
OCT56270.1	evgvelvLoc41975cd1730138t1	OCT56270.1 hypothetical protein [Xenopus laevis]	13.8882	-0.94517	0.598143	-1.58017	0.114067	0.999822	1.01412	0.483726	0.71204	0.411975	1.26312	0.868936	2.63393	1.18516
KAG9488935.1	evgvelvLoc75834cd1099862t1	KAG9488935.1 hypothetical protein [Eleutherodactylus coqui]	73.2586	0.577862	0.365787	1.57978	0.114157	0.999822	13.8962	20.4068	19.1155	24.6545	13.1624	17.2714	12.2762	17.6129
KAG5260519.1	evgvelvLoc23701cd402143t1	KAG5260519.1 hypothetical protein [Alosa alosa]	15550.6	-1.42762	0.904484	-1.57838	0.114479	0.999822	468.64	537.194	719.006	4.34731	569.566	3636.32	9587.08	3.00671
KAG8591025.1	evgvelvLoc1123cd1895141t1	KAG8591025.1 hypothetical protein [Engystomops pustulosus]	613.034	-0.352825	0.223554	-1.57825	0.114507	0.999822	33.3524	21.74	20.3968	18.1227	32.848	23.8711	41.5508	39.3923
XP_040280762.1	evgvelvLoc46309cd46309t1	XP_040280762.1 replication factor C subunit 2 isoform X1 [Bufo bufo]	275.438	0.440876	0.279462	1.57759	0.114661	0.999822	19.8055	15.9846	16.1815	32.6708	12.8148	13.6982	19.3736	26.1947
XP_018429688.1	evgvelvLoc41060cd419502t1	XP_018429688.1 acetylgalactosaminyl-O-glycosyl-glycoprotein beta-1,3-N-acetylglucosaminyltransferase-like [Nanorana parkeri]	85.7577	0.592661	0.375752	1.57726	0.114735	0.999822	11.4787	8.01733	11.149	0	5.5809	6.55695	6.90122	0.159699
XP_040267696.1	evgvelvLoc21094cd1045122t1	XP_040267696.1 ubiquilin-4 [Bufo bufo]	784.174	0.335744	0.212907	1.57695	0.114806	0.999822	45.6837	27.4768	35.359	30.5998	34.9754	24.14	35.4434	32.092
XP_044132170.1	evgvelvLoc70778cd686781t1	XP_044132170.1 NADH dehydrogenase [ubiquinone] iron-sulfur protein 4, mitochondrial [Bufo gargarizans]	701.987	0.478362	0.303367	1.57684	0.114832	0.999822	62.4138	102.924	113.959	107.834	65.7376	94.9598	70.5424	86.0961
KAG9487117.1	evgvelvLoc15252cd1295259t1	KAG9487117.1 hypothetical protein [Eleutherodactylus coqui]	115.243	0.513711	0.325794	1.5768	0.114842	0.999822	5.64389	4.2875	3.86559	2.33715	4.6403	4.03193	2.90022	1.64135
XP_040282751.1	evgvelvLoc67494cd1347501t1	XP_040282751.1 interleukin-1 receptor-associated kinase 1-binding protein 1 [Bufo bufo]	16.9302	0.867899	0.550428	1.57677	0.114849	0.999822	0.60687	2.58044	2.45434	2.56397	0.381918	1.43998	1.78637	1.82372
KAI2649501.1	evgvelvLoc69004cd685007t1	KAI2649501.1 Transposable element Tcb1 transposase [Labeo rohita]	12.0162	-0.982976	0.62345	-1.57667	0.114871	0.999822	1.37181	2.10324	1.01135	0.417963	2.02339	3.52626	2.52376	2.06123
XP_044141187.1	evgvelvLoc20431ct1	XP_044141187.1 sialidase-3 isoform X1 [Bufo gargarizans]	15.7386	-1.04062	0.660362	-1.57584	0.115063	0.999822	1.59221	0.681977	0.830469	0.0616021	1.61039	1.3193	1.44411	1.29114
XP_040293693.1	evgvelvLoc73438cd451880t1	XP_040293693.1 exosome complex component CSL4 [Bufo bufo]	95.9206	0.565175	0.358679	1.57571	0.115092	0.999822	12.7705	8.0805	14.6027	19.3929	9.92641	8.29693	11.1878	12.0309
XP_044157212.1	evgvelvLoc27531ct1	XP_044157212.1 ubiquitin carboxyl-terminal hydrolase isozyme L5 isoform X1 [Bufo gargarizans]	237.815	0.382918	0.243031	1.5756	0.115119	0.999822	19.4805	18.0879	20.1716	20.4871	14.68	16.0557	18.9933	20.2433
XP_018084144.1	evgvelvLoc85225cd85225t1	XP_018084144.1 uncharacterized protein LOC108698034 [Xenopus laevis]	3.63358	2.12628	1.34968	1.57539	0.115165	NA	1.20033	0.981513	1.01135	0.139321	0.53957	0.542502	0	0
KAG9475868.1	evgvelvLoc66115cd1754278t1	KAG9475868.1 hypothetical protein [Eleutherodactylus coqui]	100.502	0.539462	0.342451	1.5753	0.115188	0.999822	16.6947	20.0218	23.678	41.1444	10.2875	22.6674	19.5122	29.2655
KAG9472102.1	evgvelvLoc63663cd1751826t1	KAG9472102.1 hypothetical protein [Eleutherodactylus coqui]	2.785	-2.39149	1.5182	-1.57521	0.115207	NA	0	1.13049	0.388284	0	0.725047	2.55146	0.797954	4.15466
KAG9480127.1	evgvelvLoc60082cd2143876t1	KAG9480127.1 hypothetical protein [Eleutherodactylus coqui]	653.943	0.579934	0.368206	1.57503	0.11525	0.999822	133.337	161.535	170.069	279.571	168.694	139.237	100.808	156.954
KAG8591801.1	evgvelvLoc46893cd257154t1	KAG8591801.1 hypothetical protein [Engystomops pustulosus]	3.77468	-2.20021	1.39704	-1.57491	0.115278	NA	2.20104	1.07987	0	0	1.03887	3.13356	3.43001	1.76383
JAR28067.1	evgvelvLoc38137cd416579t1	JAR28067.1 hypothetical protein [Fundulus heteroclitus]	17508.8	0.758696	0.481992	1.57408	0.115468	0.999822	1242.43	6405.44	4666.05	308.39	909.077	6201.96	607.315	555.465
KAG9489587.1	evgvelvLoc36628cd415070t1	KAG9489587.1 hypothetical protein [Eleutherodactylus coqui]	428.841	0.419502	0.266553	1.5738	0.115533	0.999822	31.5338	31.4149	29.72	39.5013	27.347	26.9578	27.4478	32.1836
KAI4898309.1	evgvelvLoc13527cd856776t1	KAI4898309.1 hypothetical protein, partial [Prochilodus magdalenae]	7.91959	2.15475	1.36933	1.57359	0.115583	0.999822	0.276938	0.452905	1.28334	1.01253	0	3.94269	0	0.416116
XP_040191940.1	evgvelvLoc80035cd80035t1	XP_040191940.1 piggyBac transposable element-derived protein 4-like [Rana temporaria]	8.19652	-1.34187	0.852795	-1.5735	0.115603	0.999822	1.24372	0.726421	0.1497	0.721784	1.95675	2.24844	2.30734	1.06786
QYB47541.1	evgvelvLoc1651cd1025679t1	QYB47541.1 voltage-gated sodium channel type 4 subunit alpha [Dendrobates tinctorius]	664.073	0.924822	0.587878	1.57315	0.115684	0.999822	5.6557	23.1763	17.873	0	5.26495	22.6867	2.30091	0
KAG9494169.1	evgvelvLoc20715ct1	KAG9494169.1 hypothetical protein [Eleutherodactylus coqui]	304.023	0.376966	0.239687	1.57275	0.115778	0.999822	20.5294	19.6407	17.989	17.6805	15.988	17.1574	17.181	17.137
AAH73633.1	evgvelvLoc25496cd1049524t1	AAH73633.1 MGC69066 protein, partial [Xenopus laevis]	199.809	0.683563	0.434768	1.57225	0.115893	0.999822	3.48745	22.0395	6.71627	2.87397	0.940601	26.48	2.32916	6.28813
XP_040293436.1	evgvelvLoc36426cd414868t1	XP_040293436.1 inositol 1,4,5-triphosphate receptor associated 2-like [Bufo bufo]	150.658	-0.379495	0.241458	-1.57168	0.116025	0.999822	10.01	4.33622	8.58461	3.34033	12.3273	5.23104	12.9994	7.58003
XP_044126243.1	evgvelvLoc27278cd870527t1	XP_044126243.1 pro-adrenomedullin [Bufo gargarizans]	54.4133	0.593577	0.377738	1.5714	0.11609	0.999822	6.36143	9.45772	7.55251	6.22574	2.95705	10.6346	4.38092	6.80676
XP_044142430.1	evgvelvLoc32738ct1	XP_044142430.1 probable E3 ubiquitin-protein ligase makorin-2 [Bufo gargarizans]	135.831	0.405784	0.258275	1.57113	0.116152	0.999822	9.03845	7.06659	11.8907	10.7577	7.1725	5.58106	10.2962	11.6747
XP_040277991.1	evgvelvLoc129080cd972329t1	XP_040277991.1 gastrula zinc finger protein XlCGF71.1-like [Bufo bufo]	1.24613	3.75104	2.38753	1.5711	0.11616	NA	2.35951	2.89406	0.994008	2.87559	0	0	0	0
KAG9473865.1	evgvelvLoc122731cd1146759t1	KAG9473865.1 hypothetical protein [Eleutherodactylus coqui]	2.73096	2.09678	1.33476	1.5709	0.116205	NA	0.702235	0.957031	0.788895	0.760737	0.184139	0	0.40531	0.468956
XP_044148198.1	evgvelvLoc64402cd1088430t1	XP_044148198.1 inactive ubiquitin carboxyl-terminal hydrolase MINDY-4B [Bufo gargarizans]	2.16777	3.09082	1.96771	1.57077	0.116236	NA	0.389358	0.397973	0.574097	0	0	0	0.168545	0
XP_040283859.1	evgvelvLoc35118ct1	XP_040283859.1 transcription termination factor 4, mitochondrial isoform X1 [Bufo bufo]	155.342	0.398305	0.253576	1.57075	0.11624	0.999822	12.4268	9.7755	11.8618	10.6716	8.78563	9.33104	9.60098	11.6601
AEB39300.1	evgvelvLoc107989cd2191783t1	AEB39300.1 NADH dehydrogenase subunit 2, partial [Hyloxalus azureiventris]	105.718	0.494066	0.314691	1.57	0.116415	0.999822	37.7522	46.9481	64.9418	15.0169	33.4101	40.1235	42.2171	13.3934
XP_040285703.1	evgvelvLoc35790cd2119584t1	XP_040285703.1 shieldin complex subunit 1-like [Bufo bufo]	41.785	0.630744	0.401921	1.56932	0.116573	0.999822	7.84566	3.0889	3.91727	8.49927	4.68602	2.75794	3.522	5.82152
MBN3284851.1	evgvelvLoc20188cd1300195t1	MBN3284851.1 TCB1 transposase [Polyodon spathula]	71.2407	-0.526786	0.335696	-1.56924	0.116593	0.999822	23.6535	16.7149	16.4848	4.27067	25.2689	18.2463	30.338	16.6735
XP_046232210.1	evgvelvLoc34268cd1722431t1	XP_046232210.1 retinol-binding protein 4 [Scatophagus argus]	442.393	0.762364	0.486052	1.56848	0.116769	0.999822	231.929	2.19247	1.69433	754.841	239.397	1.06035	0	553.283
XP_044143526.1	evgvelvLoc60208cd1954226t1	XP_044143526.1 ATP synthase-coupling factor 6, mitochondrial [Bufo gargarizans]	2511.71	0.51143	0.326223	1.56773	0.116944	0.999822	452.607	635.837	646.337	826.395	507.614	560.08	453.655	516.886
XP_040288225.1	evgvelvLoc79802cd1103830t1	XP_040288225.1 tumor necrosis factor receptor superfamily member 11B [Bufo bufo]	4.37688	-1.95618	1.2483	-1.56708	0.117096	NA	0.619619	0.101333	0	0.201372	0.292456	0.784121	1.18017	0.868948
XP_044134273.1	evgvelvLoc28736cd644739t1	XP_044134273.1 nicotinamide N-methyltransferase-like [Bufo gargarizans]	2109.79	-1.01052	0.645085	-1.56649	0.117234	0.999822	376.387	128.841	316.075	0.552997	390.588	182.135	320.262	29.317
OCT64297.1	evgvelvLoc50559cd1074587t1	OCT64297.1 hypothetical protein [Xenopus laevis]	996.544	1.85835	1.18646	1.5663	0.117279	0.999822	65.4904	473.039	426.367	8.4909	171.179	461.96	29.9578	0.465263
KAG9473933.1	evgvelvLoc58244cd1746407t1	KAG9473933.1 hypothetical protein [Eleutherodactylus coqui]	6.11026	1.77945	1.13611	1.56627	0.117286	0.999822	1.83382	0.749757	1.03006	0.74497	0	0.846079	0.132303	1.22463
XP_026185311.1	evgvelvLoc11951cd627954t1	XP_026185311.1 syncytin-A-like [Mastacembelus armatus]	9.6136	-1.32331	0.844936	-1.56616	0.117311	0.999822	3.6333	1.04857	0.720295	0	3.02628	2.36657	3.88569	0.642266
XP_044156442.1	evgvelvLoc8245cd218506t1	XP_044156442.1 sterol regulatory element-binding protein 2 isoform X1 [Bufo gargarizans]	233.864	-0.738773	0.471756	-1.56601	0.117347	0.999822	4.27409	8.44427	2.81829	1.16473	2.69396	7.5589	7.65346	11.5677
XP_040286712.1	evgvelvLoc21395cd399837t1	XP_040286712.1 lactoylglutathione lyase-like [Bufo bufo]	340.386	0.435288	0.277978	1.5659	0.117371	0.999822	82.1474	74.7794	70.7146	27.8231	74.4316	58.0842	67.0067	21.6129
MBN3283429.1	evgvelvLoc57150cd267411t1	MBN3283429.1 TCB2 transposase [Polyodon spathula]	2.11308	-2.79351	1.784	-1.56587	0.11738	NA	1.22891	0	0	0	1.20841	0.728987	0.797954	0.923257
KAG9486600.1	evgvelvLoc44263cd1938281t1	KAG9486600.1 hypothetical protein [Eleutherodactylus coqui]	97.3891	0.908644	0.580325	1.56575	0.117407	0.999822	14.3484	4.12817	6.26852	20.1852	1.25413	7.98602	2.99053	29.2781
KAG8560398.1	evgvelvLoc52573cd1740736t1	KAG8560398.1 hypothetical protein [Engystomops pustulosus]	9332.31	0.367694	0.234882	1.56545	0.117478	0.999822	7407.46	3597.14	5039.53	1742	5812.17	3807.54	4077.3	1678.51
RXN20285.1	evgvelvLoc79346cd1359353t1	RXN20285.1 Transposable element Tc3 transposase [Labeo rohita]	2.97511	1.95286	1.24752	1.56539	0.117492	NA	1.96626	0.803906	2.07085	2.39632	0.386691	0.777587	0.425575	0.492404
XP_044142227.1	evgvelvLoc51751cd1331758t1	XP_044142227.1 replication protein A 32 kDa subunit [Bufo gargarizans]	12.4311	1.01061	0.645765	1.56498	0.117588	0.999822	5.49886	3.27013	10.5297	6.90466	4.71895	1.58153	4.32789	4.50675
KAG8571653.1	evgvelvLoc68349cd1756512t1	KAG8571653.1 hypothetical protein [Engystomops pustulosus]	145.343	0.522527	0.334084	1.56406	0.117804	0.999822	45.0693	44.4406	39.6486	51.1574	38.5823	33.8119	40.4536	31.8679
XP_040296555.1	evgvelvLoc47314cd47314t1	XP_040296555.1 lipopolysaccharide-induced tumor necrosis factor-alpha factor homolog [Bufo bufo]	189.549	0.528411	0.337848	1.56405	0.117805	0.999822	54.5047	39.5522	46.9172	29.5227	33.5958	41.0566	50.0477	17.0175
XP_040290367.1	evgvelvLoc2449cd1690612t1	XP_040290367.1 protein AF-10 isoform X1 [Bufo bufo]	651.795	-0.420283	0.268969	-1.56257	0.118153	0.999822	24.8783	17.2113	16.8518	6.03735	20.8839	21.1269	24.3726	23.8059
XP_044131588.1	evgvelvLoc14551cd2098345t1	XP_044131588.1 scavenger receptor class B member 1 isoform X1 [Bufo gargarizans]	720.92	-0.373592	0.239176	-1.56199	0.118289	0.999822	47.8911	38.2532	33.9537	11.0088	42.0383	44.2531	51.6758	36.6231
XP_044145904.1	evgvelvLoc51022cd1331029t1	XP_044145904.1 sulfotransferase 6B1-like [Bufo gargarizans]	455.049	0.333348	0.213471	1.56156	0.118392	0.999822	35.3927	24.5062	48.5781	42.5154	27.3179	21.2206	36.1602	61.1851
XP_040265196.1	evgvelvLoc37450cd415892t1	XP_040265196.1 NADH-cytochrome b5 reductase 2 [Bufo bufo]	86.5114	-0.505531	0.32377	-1.56139	0.118431	0.999822	10.0279	5.38617	7.95206	1.35792	8.42987	9.56431	16.4272	3.15138
OCT71981.1	evgvelvLoc73748cd1761911t1	OCT71981.1 hypothetical protein, partial [Xenopus laevis]	292.522	0.443402	0.284003	1.56126	0.118463	0.999822	132.488	47.0859	48.517	254.467	90.228	52.5797	42.1522	208.216
XP_040275013.1	evgvelvLoc44204ct1	XP_040275013.1 ADP-ribosyl cyclase/cyclic ADP-ribose hydrolase 1-like [Bufo bufo]	80.5311	0.708372	0.453744	1.56117	0.118483	0.999822	9.14619	7.31078	5.62809	9.01752	2.50608	11.7857	5.07132	5.66179
KAG9486743.1	evgvelvLoc32649cd648652t1	KAG9486743.1 hypothetical protein [Eleutherodactylus coqui]	88.7792	-0.51115	0.327442	-1.56104	0.118514	0.999822	7.35705	4.13591	6.03267	0.533702	8.42281	6.39041	7.27933	2.2372
XP_040285725.1	evgvelvLoc78041cd1102069t1	XP_040285725.1 transcription factor HES-5-like [Bufo bufo]	7.59669	-1.19797	0.767481	-1.56092	0.118543	0.999822	0.761132	0.466784	0.801619	0.773007	1.94593	1.20401	2.47108	1.90608
KAG8565028.1	evgvelvLoc81145cd1769308t1	KAG8565028.1 hypothetical protein [Engystomops pustulosus]	2.79521	-2.56381	1.64251	-1.56091	0.118545	NA	0.605003	0.123678	0	0	0.118982	0.95703	0.392839	1.06056
XP_044124251.1	evgvelvLoc41071cd1065099t1	XP_044124251.1 protein UXT [Bufo gargarizans]	44.907	0.654275	0.419179	1.56085	0.118559	0.999822	6.2624	8.25931	4.25517	15.2642	5.72092	5.1129	3.67277	9.71317
KAG8592610.1	evgvelvLoc41591cd420033t1	KAG8592610.1 hypothetical protein [Engystomops pustulosus]	3.72658	-1.96718	1.2604	-1.56076	0.118581	NA	0.921684	1.13049	0	0.374425	2.53766	1.09348	4.38875	2.30814
XP_040277026.1	evgvelvLoc34721cd413163t1	XP_040277026.1 cilia- and flagella-associated protein 53 [Bufo bufo]	27.4803	0.780565	0.500141	1.56069	0.118597	0.999822	0.966081	1.25465	1.2449	2.58563	0.894084	0.943891	0.737992	1.36621
KAF6387615.1	evgvelvLoc163844cd1671163t1	KAF6387615.1 hypothetical protein [Myotis myotis]	1.86117	-2.68542	1.72084	-1.56053	0.118635	NA	0.383037	0	0.32273	0	0.602636	1.21182	0.994852	1.91846
KAG8551913.1	evgvelvLoc50091cd1738254t1	KAG8551913.1 hypothetical protein [Engystomops pustulosus]	13.5544	-1.18241	0.757891	-1.56013	0.118728	0.999822	2.17055	1.25284	0.753036	0.103737	1.30571	2.01971	2.87402	2.55794
KAG8545268.1	evgvelvLoc53613cd896862t1	KAG8545268.1 hypothetical protein [Engystomops pustulosus]	406.481	0.370472	0.237548	1.55956	0.118863	0.999822	134.566	97.6411	107.857	1.66411	84.4276	88.7745	89.9028	2.25685
LAA38891.1	evgvelvLoc160343ct1	LAA38891.1 hypothetical protein, partial [Micrurus corallinus]	2.02024	2.63762	1.69156	1.55928	0.11893	NA	1.38253	2.26099	0.776569	0.74885	0	0	0.398977	0.923257
CAH17861.1	evgvelvLoc43969ct1	CAH17861.1 putative transposase [Xenopus tropicalis]	70.6333	-0.480234	0.308003	-1.55919	0.118952	0.999822	8.1215	6.02929	6.03247	1.56282	10.676	8.62107	10.3618	3.10428
KAG8539065.1	evgvelvLoc67153cd683156t1	KAG8539065.1 hypothetical protein [Engystomops pustulosus]	4.46024	-2.06927	1.32809	-1.55807	0.119216	NA	0.108834	0.978926	0.0916981	0	0.5993	0.258239	1.03646	0.545096
XP_040265380.1	evgvelvLoc2586cd1026614t1	XP_040265380.1 leucine-rich repeat-containing G-protein coupled receptor 4 [Bufo bufo]	560.731	-0.460003	0.295247	-1.55802	0.119227	0.999822	16.9944	17.2697	15.2006	3.50193	14.4101	19.1637	23.6154	15.9749
KAG8583127.1	evgvelvLoc70152cd448594t1	KAG8583127.1 hypothetical protein [Engystomops pustulosus]	378.19	0.563627	0.361878	1.5575	0.119351	0.999822	67.4146	110.25	167.739	50.28	72.2975	114.763	67.2561	41.9422
KAG8591741.1	evgvelvLoc7727ct1	KAG8591741.1 hypothetical protein [Engystomops pustulosus]	228.688	-0.688635	0.442168	-1.5574	0.119374	0.999822	12.005	17.492	5.41126	0.963345	7.18974	17.4664	15.2266	7.76959
XP_040293139.1	evgvelvLoc40851cd656854t1	XP_040293139.1 cartilage-associated protein [Bufo bufo]	34.1215	-0.646762	0.415363	-1.5571	0.119446	0.999822	1.52555	0.831627	1.46898	2.24286	1.88584	2.011	2.7044	4.65722
XP_040285917.1	evgvelvLoc56801cd1080829t1	XP_040285917.1 multiple epidermal growth factor-like domains protein 6 isoform X1 [Bufo bufo]	4.39707	-1.77809	1.14224	-1.55666	0.119551	NA	0.149715	0.367267	0.630716	0	0.353322	0.947314	1.16655	1.34974
XP_040281275.1	evgvelvLoc25031cd403473t1	XP_040281275.1 ceroid-lipofuscinosis neuronal protein 5 [Bufo bufo]	12.8801	-1.59769	1.02645	-1.55652	0.119585	0.999822	0.645179	2.03489	0.155314	0	0.435028	1.31218	1.51611	2.95442
XP_041427368.1	evgvelvLoc25409cd1049437t1	XP_041427368.1 uncharacterized protein LOC121396496 [Xenopus laevis]	1.80974	-3.01982	1.94019	-1.55646	0.119599	NA	0	0.177332	0	0	0.170599	0.171526	0.657139	0.325855
XP_040277519.1	evgvelvLoc10002cd388444t1	XP_040277519.1 solute carrier organic anion transporter family member 4C1 [Bufo bufo]	534.284	-0.627643	0.403274	-1.55637	0.119621	0.999822	24.6113	24.4093	16.8901	1.6126	15.9569	31.2395	28.0777	13.5196
XP_031758562.1	evgvelvLoc47901cd258162t1	XP_031758562.1 uncharacterized protein LOC108647661 [Xenopus tropicalis]	2.67011	2.32732	1.4957	1.556	0.119708	NA	1.17976	0.482344	0.994008	1.19816	0.46403	0	0.766036	0
KAG9480937.1	evgvelvLoc7689cd217950t1	KAG9480937.1 hypothetical protein [Eleutherodactylus coqui]	29.3041	0.915136	0.588244	1.55571	0.119778	0.999822	7.78311	43.2099	5.52227	4.32669	7.08934	7.12788	5.67434	4.10336
XP_029009775.1	evgvelvLoc131286cd341547t1	XP_029009775.1 uncharacterized protein LOC114857443 isoform X8 [Betta splendens]	4.35195	1.57113	1.01004	1.5555	0.119826	NA	3.10462	3.17331	4.57767	4.41428	1.22113	0.613884	1.34392	3.8874
KAG8592589.1	evgvelvLoc27426cd1715589t1	KAG8592589.1 hypothetical protein [Engystomops pustulosus]	64.2598	-0.665305	0.427727	-1.55544	0.119841	0.999822	6.86844	1.81705	9.70179	0.574461	8.02517	1.91734	14.1664	4.65423
XP_044132627.1	evgvelvLoc1119ct1	XP_044132627.1 mitogen-activated protein kinase kinase kinase 1 [Bufo gargarizans]	932.02	-0.442313	0.284368	-1.55542	0.119845	0.999822	18.444	21.9047	13.8173	4.73223	17.3849	22.8048	20.0628	20.8754
XP_044137126.1	evgvelvLoc67155cd1755318t1	XP_044137126.1 39S ribosomal protein L22, mitochondrial isoform X2 [Bufo gargarizans]	203.235	0.433006	0.278616	1.55413	0.120153	0.999822	19.8072	27.5456	32.2809	28.0746	17.0599	24.9285	26.2855	24.0409
KAG9477389.1	evgvelvLoc59773cd1083801t1	KAG9477389.1 hypothetical protein [Eleutherodactylus coqui]	226.353	0.706811	0.45504	1.55329	0.120353	0.999822	55.5846	190.155	164.871	89.8621	78.5281	195.593	52.0511	49.9979
XP_044147843.1	evgvelvLoc36865ct1	XP_044147843.1 receptor-transporting protein 3-like [Bufo gargarizans]	8.62656	1.40906	0.907242	1.55313	0.120393	0.999822	2.98672	0.203521	1.15338	0.505553	1.86003	0	0.754184	0.124659
XP_044134273.1	evgvelvLoc42560cd252821t1	XP_044134273.1 nicotinamide N-methyltransferase-like [Bufo gargarizans]	33.7205	-0.806139	0.519097	-1.55296	0.120432	0.999822	8.45252	4.55874	5.30339	0	8.77129	8.25	7.31782	1.80148
XP_040269955.1	evgvelvLoc29392cd407834t1	XP_040269955.1 fibroblast growth factor 7 [Bufo bufo]	113.103	0.40291	0.259465	1.55285	0.12046	0.999822	17.7875	13.9233	17.805	13.7109	10.046	12.1448	15.7946	18.4271
XP_040271764.1	evgvelvLoc58409ct1	XP_040271764.1 kinetochore protein Spc24 [Bufo bufo]	71.6362	0.598814	0.385652	1.55273	0.120488	0.999822	8.74442	4.60529	6.49352	18.5444	4.8968	6.3301	3.72111	14.9948
XP_049339641.1	evgvelvLoc46180cd1326187t1	XP_049339641.1 uncharacterized protein LOC125804613 [Astyanax mexicanus]	6.55612	1.40071	0.902228	1.5525	0.120543	0.999822	0.948356	0.54283	1.35837	0.154104	0.447617	0.0750084	0.821046	0.0949975
XP_018430699.1	evgvelvLoc91793cd707796t1	XP_018430699.1 LOW QUALITY PROTEIN: RNA-directed DNA polymerase from mobile element jockey-like, partial [Nanorana parkeri]	1.92025	-2.62368	1.69013	-1.55235	0.120578	NA	0	0.196075	0.202034	0	0.94315	1.13793	0.622793	0.240197
XP_044141891.1	evgvelvLoc26626ct1	XP_044141891.1 mitochondrial uncoupling protein 2-like [Bufo gargarizans]	210.127	0.916512	0.590619	1.55178	0.120714	0.999822	14.6992	27.8635	46.0814	1.08571	25.6793	19.9304	4.87552	0.956124
XP_009328424.1	evgvelvLoc17289cd1041317t1	XP_009328424.1 homeobox protein Hox-B4-like [Pygoscelis adeliae]	106.934	0.439827	0.283478	1.55154	0.120773	0.999822	9.43205	7.52897	7.88394	5.35219	7.18422	5.09181	5.24948	8.24839
KAG8580900.1	evgvelvLoc44241cd422683t1	KAG8580900.1 hypothetical protein [Engystomops pustulosus]	273.449	0.811229	0.522875	1.55148	0.120787	0.999822	53.3699	230.453	262.702	20.5399	85.8087	189.953	40.1257	17.3514
KAG9466213.1	evgvelvLoc37855cd416297t1	KAG9466213.1 hypothetical protein [Eleutherodactylus coqui]	216.376	-0.569785	0.367369	-1.55099	0.120904	0.999822	25.6013	10.9568	13.8127	1.58133	21.9649	11.427	23.007	10.7229
XP_040265876.1	evgvelvLoc33441ct1	XP_040265876.1 uncharacterized protein LOC120980691 [Bufo bufo]	78.8919	-0.480178	0.309626	-1.55083	0.120942	0.999822	8.70772	3.29219	4.73337	3.95583	8.32307	5.0358	10.2949	8.535
KAG8543884.1	evgvelvLoc55950ct1	KAG8543884.1 hypothetical protein [Engystomops pustulosus]	38.2531	0.761604	0.491231	1.5504	0.121046	0.999822	14.0866	10.7987	12.6105	27.5398	12.1202	5.91894	13.72	11.4649
PKU46656.1	evgvelvLoc223954cd839957t1	PKU46656.1 hypothetical protein [Limosa lapponica baueri]	2.62966	2.39989	1.54832	1.55	0.121142	NA	1.37181	1.68259	1.73373	3.90099	0	1.085	1.18765	0
XP_040263133.1	evgvelvLoc69001cd447443t1	XP_040263133.1 caveolin-3 [Bufo bufo]	35.1957	1.24094	0.800826	1.54957	0.121244	0.999822	4.5224	9.00375	12.9221	1.11828	6.34174	13.0635	1.7023	0
XP_029009775.1	evgvelvLoc135881cd1415888t1	XP_029009775.1 uncharacterized protein LOC114857443 isoform X8 [Betta splendens]	57.378	-0.532077	0.343383	-1.54952	0.121258	0.999822	39.5839	18.4052	30.0818	30.2693	38.4656	38.0608	55.7728	65.3083
XP_044125006.1	evgvelvLoc8371cd218632t1	XP_044125006.1 uncharacterized protein LOC122919887 [Bufo gargarizans]	200.459	0.369338	0.238374	1.5494	0.121284	0.999822	8.244	4.89158	7.7986	2.07955	5.50187	3.13075	8.11642	3.01107
RXN24364.1	evgvelvLoc97667cd940916t1	RXN24364.1 putative protein K02A2.6-like protein [Labeo rohita]	1.61183	-3.06916	1.98121	-1.54914	0.121349	NA	0.249948	0	0	0	0.393246	1.18615	0.216394	1.0015
KAG9484115.1	evgvelvLoc769cd1508088t1	KAG9484115.1 hypothetical protein [Eleutherodactylus coqui]	124.2	-0.644509	0.41614	-1.54878	0.121435	0.999822	2.23251	2.15006	2.63341	0.826318	1.65864	2.82521	4.01594	6.43562
KAG2458804.1	evgvelvLoc98425cd98425t1	KAG2458804.1 TCB1 transposase, partial [Polypterus senegalus]	1.62694	3.09711	1.99973	1.54876	0.121439	NA	1.40447	1.72266	2.95836	0.570553	1.10483	0	0	0
XP_044146757.1	evgvelvLoc18340ct1	XP_044146757.1 phosphatidylethanolamine-binding protein 1-like [Bufo gargarizans]	167.663	-0.390221	0.251964	-1.54872	0.121449	0.999822	20.2969	32.6749	22.9797	5.66872	21.4551	37.2489	35.8307	16.6782
XP_044157237.1	evgvelvLoc24052cd1712215t1	XP_044157237.1 V-type proton ATPase subunit B, kidney isoform [Bufo gargarizans]	1116.02	-0.545274	0.352092	-1.54867	0.121461	0.999822	91.7716	38.04	90.161	2.11026	87.7207	59.7113	86.2977	13.3556
KAG8546771.1	evgvelvLoc34868cd413310t1	KAG8546771.1 hypothetical protein [Engystomops pustulosus]	88.6466	-0.544863	0.351889	-1.5484	0.121527	0.999822	13.4991	8.81205	8.50641	0.73733	14.9025	10.5871	11.9816	4.318
CDQ98819.1	evgvelvLoc59737cd1339744t1	CDQ98819.1 unnamed protein product [Oncorhynchus mykiss]	23.6054	0.769281	0.496894	1.54818	0.121579	0.999822	6.17777	3.91089	4.70139	4.37167	3.7624	3.31	3.62314	2.19585
XP_044148788.1	evgvelvLoc35292cd1723455t1	XP_044148788.1 magnesium transporter NIPA3 [Bufo gargarizans]	40.8624	-0.845936	0.546466	-1.54801	0.12162	0.999822	1.90511	3.28871	1.66461	0.401298	1.05461	4.4088	4.52047	4.2408
XP_044159217.1	evgvelvLoc39301ct1	XP_044159217.1 plasma membrane ascorbate-dependent reductase CYBRD1 [Bufo gargarizans]	244.694	0.351528	0.227146	1.54759	0.121722	0.999822	26.0866	20.4604	21.8897	24.5688	19.0973	19.2011	18.0678	29.4376
KAF7653974.1	evgvelvLoc121963cd121963t1	KAF7653974.1 hypothetical protein [Lucifuga dentata]	4.11987	-1.71935	1.11151	-1.54687	0.121895	NA	0.776155	1.58666	0.653952	0	2.74754	2.45554	2.35186	1.16622
XP_044160855.1	evgvelvLoc12175cd1700338t1	XP_044160855.1 protein kinase C beta type isoform X1 [Bufo gargarizans]	43.131	-0.768647	0.49694	-1.54676	0.121921	0.999822	2.3331	1.43983	1.29814	0.250362	1.69683	1.74087	3.0489	2.29298
KAG9486221.1	evgvelvLoc44906cd423348t1	KAG9486221.1 hypothetical protein [Eleutherodactylus coqui]	4.17399	2.19275	1.41881	1.54549	0.122228	NA	0.0658346	0.376831	0.887507	0.0534893	0	0.468635	0.0569967	0
XP_040290833.1	evgvelvLoc44931cd423373t1	XP_040290833.1 myeloid-associated differentiation marker-like protein 2 [Bufo bufo]	17.9645	1.52627	0.987731	1.54523	0.12229	0.999822	0.489932	3.28506	2.88956	0.477672	1.00206	3.95252	0.169665	0
XP_044129827.1	evgvelvLoc27015cd1715178t1	XP_044129827.1 solute carrier family 41 member 1-like [Bufo gargarizans]	593.75	0.883722	0.571935	1.54514	0.122312	0.999822	16.8338	89.2449	64.7629	2.54327	25.7186	86.048	6.14274	2.09039
KAI4886607.1	evgvelvLoc64147cd1344154t1	KAI4886607.1 hypothetical protein [Prochilodus magdalenae]	38.2478	-0.729429	0.472113	-1.54503	0.122339	0.999822	9.70194	11.1066	7.84743	5.04489	6.71622	38.0608	15.7911	13.2172
XP_044158605.1	evgvelvLoc37791ct1	XP_044158605.1 uncharacterized protein LOC122944427 isoform X3 [Bufo gargarizans]	18.5172	1.03823	0.672018	1.54495	0.122358	0.999822	4.59996	2.87636	7.06749	6.15569	2.55429	4.06628	0.937047	4.87886
KAG8582266.1	evgvelvLoc111056cd2005074t1	KAG8582266.1 hypothetical protein [Engystomops pustulosus]	2.10039	2.48269	1.60701	1.54491	0.122367	NA	1.73493	0.472886	1.46178	2.34933	0	0	0.500677	1.1586
LAA38891.1	evgvelvLoc87294cd1111322t1	LAA38891.1 hypothetical protein, partial [Micrurus corallinus]	6.10936	1.57647	1.02053	1.54475	0.122406	0.999822	10.2094	10.2034	7.64621	4.60831	0	5.38329	2.94629	7.95421
XP_044160213.1	evgvelvLoc47055cd425497t1	XP_044160213.1 NADH dehydrogenase [ubiquinone] 1 alpha subcomplex subunit 10, mitochondrial [Bufo gargarizans]	2131.07	0.433029	0.280326	1.54473	0.122411	0.999822	121.253	194.861	209.492	140.297	126.385	177.183	133.565	126.173
KAG8555877.1	evgvelvLoc34658cd413100t1	KAG8555877.1 hypothetical protein [Engystomops pustulosus]	19.6779	-0.787257	0.509719	-1.54449	0.122469	0.999822	1.51959	0.960169	0.989352	0.16836	2.06477	1.47505	1.97339	0.761092
XP_044126462.1	evgvelvLoc16173cd394615t1	XP_044126462.1 SURP and G-patch domain-containing protein 2 [Bufo gargarizans]	57.4344	0.509762	0.330176	1.54391	0.12261	0.999822	19.2985	21.4375	24.5434	14.7921	14.0355	14.1118	23.0126	14.225
TWW74306.1	evgvelvLoc77917cd693920t1	TWW74306.1 Rho GTPase-activating protein 32 [Takifugu flavidus]	57.448	-0.5832	0.37782	-1.54359	0.122687	0.999822	9.70021	6.10969	5.74316	1.06503	9.8993	8.50161	8.28453	5.64623
KAI4886607.1	evgvelvLoc36621cd1930639t1	KAI4886607.1 hypothetical protein [Prochilodus magdalenae]	155.85	-0.457723	0.296561	-1.54343	0.122726	0.999822	51.8686	53.2241	45.1302	10.7421	59.7372	53.0904	67.2116	42.7882
KAG2456754.1	evgvelvLoc156220cd772223t1	KAG2456754.1 TCB1 transposase, partial [Polypterus senegalus]	2.83241	2.08025	1.34872	1.54238	0.12298	NA	1.66163	1.01904	1.05001	2.02506	0	0.657115	0.719282	0.416116
KAG9475097.1	evgvelvLoc33948cd412390t1	KAG9475097.1 hypothetical protein [Eleutherodactylus coqui]	5.7758	-1.46222	0.948138	-1.5422	0.123026	0.999822	0.0522941	0.299327	0.176243	0.042488	0.246824	0.744498	0.22637	0.419067
AEB39262.1	evgvelvLoc105635ct1	AEB39262.1 NADH dehydrogenase subunit 1, partial [Hyloxalus elachyhistus]	1420.39	0.545007	0.353413	1.54213	0.123043	0.999822	218.826	323.481	405.138	85.8038	242.343	302.506	288.128	44.6023
XP_044136559.1	evgvelvLoc20001cd230262t1	XP_044136559.1 cell division cycle protein 23 homolog isoform X1 [Bufo gargarizans]	155.162	0.493289	0.319993	1.54156	0.12318	0.999822	5.87851	6.13289	7.60023	9.34648	5.46152	5.13047	6.40557	6.54846
XP_044142242.1	evgvelvLoc53249cd1947267t1	XP_044142242.1 peptidyl-tRNA hydrolase 2, mitochondrial [Bufo gargarizans]	115.909	0.597388	0.387774	1.54056	0.123425	0.999822	16.7539	14.2705	13.3809	31.0529	16.749	9.11019	13.7494	16.0832
KAG8592610.1	evgvelvLoc82636cd2166430t1	KAG8592610.1 hypothetical protein [Engystomops pustulosus]	4.92094	1.60996	1.04525	1.54026	0.123497	NA	2.45782	3.21562	4.1417	1.59755	0.773383	1.55517	2.97903	0
XP_044159949.1	evgvelvLoc8806cd387248t1	XP_044159949.1 uncharacterized protein LOC122945126 isoform X1 [Bufo gargarizans]	86.574	-0.651075	0.422764	-1.54004	0.12355	0.999822	1.70313	0.928434	0.88832	1.27394	1.61624	0.791128	1.80216	8.23231
XP_044127823.1	evgvelvLoc2471cd618474t1	XP_044127823.1 LOW QUALITY PROTEIN: solute carrier family 25 member 47 [Bufo gargarizans]	23.2604	0.952065	0.618307	1.53979	0.123611	0.999822	5.70849	13.2255	15.2308	0.773007	2.49478	10.2842	3.02021	1.90608
XP_040298002.1	evgvelvLoc19835cd635838t1	XP_040298002.1 kunitz-type protease inhibitor 2 [Bufo bufo]	5971.71	-0.346399	0.224995	-1.53958	0.123662	0.999822	544.565	332.201	446.369	86.5438	597.191	368.681	543.713	275.672
KAG8597202.1	evgvelvLoc78078cd694081t1	KAG8597202.1 hypothetical protein [Engystomops pustulosus]	358.878	0.47749	0.310181	1.53939	0.123709	0.999822	72.8371	72.771	66.5553	124.192	62.1396	57.609	72.3848	79.8979
KAG9483854.1	evgvelvLoc9723ct1	KAG9483854.1 hypothetical protein [Eleutherodactylus coqui]	46.1072	-0.598402	0.388768	-1.53923	0.123749	0.999822	35.8553	23.1714	9.74517	6.57814	50.4974	23.785	25.5345	16.7997
KAG8585573.1	evgvelvLoc14233cd1038261t1	KAG8585573.1 hypothetical protein [Engystomops pustulosus]	124.083	-0.805478	0.523418	-1.53888	0.123834	0.999822	8.18652	9.58268	1.5118	1.36672	4.10216	8.82546	7.47589	10.6157
XP_044146588.1	evgvelvLoc56236ct1	XP_044146588.1 39S ribosomal protein L47, mitochondrial [Bufo gargarizans]	293.092	0.456167	0.29652	1.5384	0.12395	0.999822	28.2171	28.0845	33.8866	45.748	25.5116	27.367	25.5345	35.0438
XP_044158198.1	evgvelvLoc162ct1	XP_044158198.1 filamin-B isoform X1 [Bufo gargarizans]	1803.94	-0.497799	0.323591	-1.53836	0.123961	0.999822	22.1286	19.887	12.1896	5.06692	15.3297	21.2298	25.098	24.0328
XP_040295685.1	evgvelvLoc6543cd1900561t1	XP_040295685.1 MICAL-like protein 2 [Bufo bufo]	789.962	-0.341275	0.221952	-1.53761	0.124144	0.999822	10.4646	13.5628	16.6176	21.17	9.08606	16.0288	32.7928	48.0622
KAG9478028.1	evgvelvLoc12989ct1	KAG9478028.1 hypothetical protein [Eleutherodactylus coqui]	2826.63	0.478583	0.311272	1.53751	0.12417	0.999822	1399.32	1353.78	1403.76	2572.58	1475.61	1157.57	1149.62	1643.97
XP_027008048.2	evgvelvLoc78600cd1766763t1	XP_027008048.2 DNA-directed RNA polymerases I, II, and III subunit RPABC5 [Tachysurus fulvidraco]	447.508	0.541998	0.352626	1.53703	0.124285	0.999822	123.12	150.592	165.283	135.141	143.795	143.763	87.8863	91.381
XP_044125238.1	evgvelvLoc50526cd260787t1	XP_044125238.1 DNA replication factor Cdt1 [Bufo gargarizans]	2.57775	2.28232	1.48501	1.5369	0.124317	NA	3.36006	1.83168	0.314559	0.303332	0.587379	0.590572	0	0
XP_040195325.1	evgvelvLoc5167cd621170t1	XP_040195325.1 uncharacterized protein LOC120928293 [Rana temporaria]	194.709	-0.389425	0.253421	-1.53667	0.124374	0.999822	3.47112	3.63934	3.03226	1.81671	3.33364	3.90758	5.64156	5.03425
KAG9476232.1	evgvelvLoc29173cd1923191t1	KAG9476232.1 hypothetical protein [Eleutherodactylus coqui]	36.2338	-0.662461	0.431128	-1.53657	0.124398	0.999822	2.34078	2.52656	3.23447	0.912884	4.19836	4.81363	3.32354	3.00132
XP_040277006.1	evgvelvLoc60801cd439243t1	XP_040277006.1 alpha-protein kinase 2 [Bufo bufo]	1.89656	3.17468	2.06636	1.53636	0.12445	NA	0.308836	1.01014	0.650529	0	0	0.122134	0	0
XP_040295430.1	evgvelvLoc1853cd845102t1	XP_040295430.1 tensin-1 isoform X4 [Bufo bufo]	1031.1	-0.836341	0.544442	-1.53614	0.124503	0.999822	12.0562	23.6602	5.77192	2.29642	6.07987	18.465	19.9216	35.3507
KAG9472457.1	evgvelvLoc6787cd385229t1	KAG9472457.1 hypothetical protein [Eleutherodactylus coqui]	493.825	-0.394826	0.257036	-1.53608	0.12452	0.999822	15.4762	13.9358	10.4908	2.41388	14.2991	13.9709	18.426	8.19771
XP_040275624.1	evgvelvLoc89958cd1113986t1	XP_040275624.1 uncharacterized protein LOC120990787 [Bufo bufo]	2.07664	-2.46998	1.6084	-1.53567	0.124619	NA	0.421341	0	0.177501	0	0.497175	0.499877	1.09434	0.633091
XP_041427368.1	evgvelvLoc42755cd1730918t1	XP_041427368.1 uncharacterized protein LOC121396496 [Xenopus laevis]	2.69933	-2.77949	1.8108	-1.53495	0.124795	NA	0	0	0	0.309203	0	0.602003	0.658955	2.28729
XP_040297012.1	evgvelvLoc12941ct1	XP_040297012.1 FAST kinase domain-containing protein 1, mitochondrial-like [Bufo bufo]	124.068	0.459078	0.299161	1.53455	0.124894	0.999822	3.45103	4.68379	3.56716	4.56718	2.82672	3.34859	3.72699	3.77767
XP_044150015.1	evgvelvLoc72262cd1760425t1	XP_044150015.1 collectin-10 [Bufo gargarizans]	3.79569	2.49129	1.62349	1.53453	0.1249	NA	0.772765	0.526576	0	1.04643	0	0	0.223009	0.516056
XP_044162407.1	evgvelvLoc29616cd408058t1	XP_044162407.1 gap junction alpha-3 protein-like [Bufo gargarizans]	11.7667	1.56733	1.02141	1.53448	0.124913	0.999822	0.495696	2.36443	1.6706	0	0.19497	2.15633	0.0715253	0
XP_044147147.1	evgvelvLoc54786cd433228t1	XP_044147147.1 carboxypeptidase N subunit 2-like [Bufo gargarizans]	12.3054	1.49011	0.971174	1.53434	0.124945	0.999822	3.87107	1.05513	1.24251	2.54609	0.290019	1.74957	0	4.98559
XP_040281481.1	evgvelvLoc3836cd1691999t1	XP_040281481.1 integrin alpha-7 isoform X1 [Bufo bufo]	343.451	-0.671342	0.437545	-1.53434	0.124947	0.999822	8.47648	12.1788	6.12806	0.86902	4.90113	15.7139	11.2972	8.27667
KAG9471323.1	evgvelvLoc48877cd664880t1	KAG9471323.1 hypothetical protein [Eleutherodactylus coqui]	76.7702	0.561335	0.365866	1.53426	0.124965	0.999822	53.3699	39.0469	80.4673	38.7976	45.8506	33.8806	34.046	46.4266
PWA31799.1	evgvelvLoc3314cd1283321t1	PWA31799.1 hypothetical protein [Gambusia affinis]	9.71986	-1.35747	0.884785	-1.53424	0.124972	0.999822	0.749844	3.27013	1.47416	0	0.786491	3.95383	4.54428	3.50525
KAG8574609.1	evgvelvLoc13947cd2097741t1	KAG8574609.1 hypothetical protein [Engystomops pustulosus]	201.457	-0.939523	0.612427	-1.5341	0.125006	0.999822	79.3854	72.1261	26.9404	1.34373	29.4897	86.988	82.3309	36.4471
KAG9472138.1	evgvelvLoc19282cd862531t1	KAG9472138.1 hypothetical protein [Eleutherodactylus coqui]	36.2131	-0.708132	0.461639	-1.53395	0.125042	0.999822	13.9426	16.6628	14.0065	5.22834	16.0301	16.1172	27.3916	33.3044
KAG9488396.1	evgvelvLoc22313cd400755t1	KAG9488396.1 hypothetical protein [Eleutherodactylus coqui]	358.739	0.469571	0.306132	1.53388	0.125058	0.999822	33.322	12.3076	23.7506	44.4627	20.9429	10.9413	30.3552	30.4157
XP_040298312.1	evgvelvLoc29646cd239907t1	XP_040298312.1 ubiquinone biosynthesis protein COQ4 homolog, mitochondrial isoform X2 [Bufo bufo]	96.9507	0.448577	0.292463	1.53379	0.125082	0.999822	8.47165	8.9798	12.4251	8.07271	7.15791	7.27953	8.60206	8.90517
RXN07269.1	evgvelvLoc116083cd1396090t1	RXN07269.1 checkpoint HUS1 isoform X5 [Labeo rohita]	5.86998	-1.5416	1.00539	-1.53334	0.125192	0.999822	1.57301	0.643125	0.994008	0.31951	5.259	4.35448	3.4046	0
XP_040264415.1	evgvelvLoc42500ct1	XP_040264415.1 BLOC-1-related complex subunit 6 [Bufo bufo]	262.982	0.384299	0.250634	1.53331	0.1252	0.999822	53.3592	58.1758	43.8198	58.3532	38.6101	54.3123	43.0773	54.3524
KAG8598003.1	evgvelvLoc8331cd386773t1	KAG8598003.1 hypothetical protein [Engystomops pustulosus]	34.953	-0.965066	0.629479	-1.53312	0.125246	0.999822	0.949884	2.369	0.320131	0.347293	0.523061	2.29144	1.48026	4.13905
XP_029451745.1	evgvelvLoc74010cd1968028t1	XP_029451745.1 zinc finger protein 544-like isoform X3 [Rhinatrema bivittatum]	3.22973	-1.92393	1.25507	-1.53293	0.125294	NA	0.808052	0.991117	0.340414	0	1.27131	1.91734	2.09873	2.42829
XP_040274024.1	evgvelvLoc8448cd1032476t1	XP_040274024.1 probable E3 ubiquitin-protein ligase HERC6 isoform X2 [Bufo bufo]	242.997	0.499191	0.325707	1.53264	0.125365	0.999822	8.3566	2.8846	3.33772	8.31665	3.02529	2.44711	2.22801	17.9583
KAG8575765.1	evgvelvLoc67094cd445536t1	KAG8575765.1 hypothetical protein [Engystomops pustulosus]	9.62376	1.25861	0.821405	1.53226	0.125458	0.999822	2.08543	1.70526	4.2672	4.35695	0.937434	1.88506	2.57924	0.596853
XP_030588657.1	evgvelvLoc65165cd681168t1	XP_030588657.1 histone-lysine N-methyltransferase SETMAR-like [Archocentrus centrarchus]	2.55054	-2.421	1.58023	-1.53206	0.125508	NA	0.213724	0.699049	0	0	1.00876	0.507122	0.555098	1.07044
CDR00522.1	evgvelvLoc102254cd1790417t1	CDR00522.1 unnamed protein product [Oncorhynchus mykiss]	1.89477	2.63829	1.7224	1.53175	0.125583	NA	0.627529	1.02626	1.05746	3.05913	0.493649	0	0	0.628601
XP_040274971.1	evgvelvLoc2680cd381122t1	XP_040274971.1 ligand-dependent nuclear receptor corepressor-like protein isoform X1 [Bufo bufo]	123.418	-0.396882	0.259104	-1.53175	0.125585	0.999822	1.72837	1.89959	2.0043	0.98148	1.95904	2.35187	2.78354	2.75523
KAG8587442.1	evgvelvLoc23456cd233717t1	KAG8587442.1 hypothetical protein [Engystomops pustulosus]	38.9478	-0.762435	0.497837	-1.5315	0.125646	0.999822	2.37483	2.81889	1.74274	0.684663	2.77213	1.99951	5.70382	3.91365
KAG8434025.1	evgvelvLoc54480cd1948498t1	KAG8434025.1 hypothetical protein [Hymenochirus boettgeri]	1416.84	0.455291	0.297286	1.53149	0.125647	0.999822	243.271	235.187	235.442	393.731	232.692	208.586	208.377	263.31
XP_044160547.1	evgvelvLoc31631cd1925649t1	XP_044160547.1 apoptosis-associated speck-like protein containing a CARD [Bufo gargarizans]	86.0777	0.479804	0.313306	1.53142	0.125665	0.999822	13.0746	14.4206	9.22275	49.9028	6.69734	12.746	9.47673	52.3877
KAG9471151.1	evgvelvLoc72320cd282581t1	KAG9471151.1 hypothetical protein [Eleutherodactylus coqui]	39.5102	0.697969	0.455766	1.53142	0.125666	0.999822	15.1455	10.1031	12.0893	22.6679	14.7361	7.88095	7.59135	12.3766
XP_044135109.1	evgvelvLoc30264cd1054292t1	XP_044135109.1 phosphoglycerate mutase 2 [Bufo gargarizans]	3391.29	1.84307	1.20351	1.53141	0.125668	0.999822	113.662	805.495	684.805	7.67202	372.966	764.924	46.8301	0.467102
XP_044154793.1	evgvelvLoc70380cd448822t1	XP_044154793.1 leucine-rich repeat-containing protein 20 [Bufo gargarizans]	2165.11	0.433068	0.282823	1.53123	0.125712	0.999822	442.941	443.843	341.466	202.821	415.111	412.73	288.109	147.187
KAF0036576.1	evgvelvLoc135879cd1415886t1	KAF0036576.1 hypothetical protein [Scophthalmus maximus]	11.821	-1.14535	0.748088	-1.53104	0.12576	0.999822	0.728244	4.76389	3.68151	0.887527	5.44232	5.7599	5.04386	4.74167
KAG8584789.1	evgvelvLoc81177ct1	KAG8584789.1 hypothetical protein [Engystomops pustulosus]	329.929	0.415134	0.271179	1.53085	0.125807	0.999822	40.3349	44.8449	42.4468	61.3976	31.7296	35.0544	48.0325	50.1453
KAI4539308.1	evgvelvLoc967cd1024995t1	KAI4539308.1 hypothetical protein [Ovis ammon polii]	14.1983	1.34953	0.881628	1.53072	0.125838	0.999822	3.2771	19.1406	10.2556	0	1.10483	2.22168	12.5646	0
XP_040290102.1	evgvelvLoc124867ct1	XP_040290102.1 apolipoprotein C-I-like isoform X3 [Bufo bufo]	7.30739	1.48722	0.971612	1.53067	0.12585	0.999822	2.77589	1.70239	1.75413	4.79264	0.272959	2.19554	1.80244	0.695158
KAG8571872.1	evgvelvLoc63585ct1	KAG8571872.1 hypothetical protein [Engystomops pustulosus]	34.5559	0.991382	0.647746	1.53051	0.125891	0.999822	1.47469	9.4459	9.62945	0.798774	2.32015	3.49914	1.38312	1.23101
KAG8553269.1	evgvelvLoc4276cd2088070t1	KAG8553269.1 hypothetical protein [Engystomops pustulosus]	86.3706	-0.908828	0.593865	-1.53036	0.125927	0.999822	1.30156	3.49408	0.558664	0.319244	0.811376	2.38909	2.31745	4.69854
XP_044161647.1	evgvelvLoc6178cd384620t1	XP_044161647.1 serine/threonine-protein kinase PAK 4 isoform X1 [Bufo gargarizans]	669.736	-0.423951	0.277083	-1.53005	0.126004	0.999822	35.8013	30.5097	24.9625	4.3307	37.2132	34.359	30.6107	18.3317
XP_040297155.1	evgvelvLoc30146cd30146t1	XP_040297155.1 protein BUD31 homolog [Bufo bufo]	278.202	0.457799	0.299253	1.52981	0.126065	0.999822	64.8865	52.3157	49.8915	65.8067	48.7231	43.4252	57.9437	45.2254
KAG9463126.1	evgvelvLoc24254cd1304261t1	KAG9463126.1 hypothetical protein [Eleutherodactylus coqui]	8.73901	-1.19081	0.778408	-1.5298	0.126066	0.999822	0.861135	1.4083	1.08833	0.349828	1.01612	2.21357	2.60937	4.52868
KAG8568487.1	evgvelvLoc35080ct1	KAG8568487.1 hypothetical protein [Engystomops pustulosus]	1380.36	0.394475	0.257911	1.5295	0.12614	0.999822	115.698	123.752	93.644	222.331	103.556	101.777	92.8707	182.855
XP_044153446.1	evgvelvLoc70546ct1	XP_044153446.1 sideroflexin-2 [Bufo gargarizans]	4.19374	1.61576	1.05653	1.52932	0.126186	NA	3.68674	3.01465	2.32971	8.23736	1.45009	0.728987	1.59591	2.76977
KAG8572601.1	evgvelvLoc56312cd1080340t1	KAG8572601.1 hypothetical protein [Engystomops pustulosus]	61.2165	0.695761	0.454999	1.52915	0.126227	0.999822	13.9842	12.0586	11.1397	23.1369	10.0006	11.6638	10.566	8.65951
XP_012812104.1	evgvelvLoc39110cd1063138t1	XP_012812104.1 mitochondrial import receptor subunit TOM40 homolog isoform X1 [Xenopus tropicalis]	38.0936	0.595715	0.389601	1.52904	0.126255	0.999822	13.9277	9.60221	17.2571	2.4407	9.0228	6.47989	13.713	2.18846
KAG2461144.1	evgvelvLoc51463cd1945481t1	KAG2461144.1 TC1A transposase, partial [Polypterus senegalus]	9.8643	-1.49417	0.977408	-1.52871	0.126336	0.999822	0.153614	3.14026	0.129428	0.249617	0.120841	3.03745	2.12788	2.30814
KAG8542553.1	evgvelvLoc34161cd412603t1	KAG8542553.1 hypothetical protein [Engystomops pustulosus]	11.0471	1.63695	1.07083	1.52867	0.126347	0.999822	0.209176	3.24983	2.64364	0	0.0822748	1.81988	0.090548	0.104767
KAG8595911.1	evgvelvLoc21099cd1301106t1	KAG8595911.1 hypothetical protein [Engystomops pustulosus]	298.456	0.345252	0.225856	1.52864	0.126355	0.999822	11.9196	11.2436	11.1397	9.68444	9.66462	9.33104	10.3899	10.6359
XP_040260996.1	evgvelvLoc49829cd2133623t1	XP_040260996.1 39S ribosomal protein L41, mitochondrial [Bufo bufo]	247.969	0.52085	0.340732	1.52862	0.126358	0.999822	32.9895	40.9099	56.8793	69.7596	35.06	39.2249	34.9918	47.7085
XP_040298196.1	evgvelvLoc57369cd1745532t1	XP_040298196.1 death domain-containing protein CRADD-like [Bufo bufo]	45.9403	-0.840616	0.549935	-1.52857	0.12637	0.999822	11.7374	3.81445	3.04288	1.22261	5.682	5.47484	9.77086	11.0037
KAG9480530.1	evgvelvLoc21528cd2105322t1	KAG9480530.1 hypothetical protein [Eleutherodactylus coqui]	292.902	0.414401	0.271143	1.52835	0.126426	0.999822	14.6428	17.5346	20.8157	20.2983	12.8837	16.9605	12.7973	22.1755
XP_049326088.1	evgvelvLoc61169cd677172t1	XP_049326088.1 uncharacterized protein LOC125785931 [Astyanax mexicanus]	4.47903	-1.67234	1.09477	-1.52757	0.12662	NA	0.245782	0.401953	0.103542	0.0998467	0.870056	0.58319	1.48951	0.246202
XP_032458652.1	evgvelvLoc76566cd1764729t1	XP_032458652.1 ras-related protein Rab-31 isoform X5 [Phocoena sinus]	2.47716	-2.23261	1.46164	-1.52747	0.126645	NA	0.232235	0.189899	0.195671	0	0.548067	0.551046	0.603178	2.09369
XP_040281989.1	evgvelvLoc20300cd2104094t1	XP_040281989.1 GDP-Man:Man(3)GlcNAc(2)-PP-Dol alpha-1,2-mannosyltransferase [Bufo bufo]	270.238	0.420368	0.275227	1.52735	0.126675	0.999822	14.3239	14.7767	12.9343	17.2358	11.5057	14.2929	11.3545	14.1062
XP_005418889.1	evgvelvLoc47426cd2131220t1	XP_005418889.1 LOW QUALITY PROTEIN: transcription elongation regulator 1 [Geospiza fortis]	2.42592	-2.36422	1.54808	-1.52719	0.126713	NA	1.22891	3.01465	0	0	2.90019	5.8319	2.12788	7.38606
KAG8592610.1	evgvelvLoc42614cd658617t1	KAG8592610.1 hypothetical protein [Engystomops pustulosus]	99.8943	-0.490579	0.321305	-1.52684	0.126802	0.999822	9.06237	6.26508	6.52491	2.2089	6.67529	10.6864	11.1981	7.34479
KAG8580068.1	evgvelvLoc80999ct1	KAG8580068.1 hypothetical protein [Engystomops pustulosus]	19.1215	0.806412	0.528214	1.52668	0.126842	0.999822	2.76505	2.26099	2.71799	8.42457	1.81262	1.45797	1.59591	6.92443
KAG8588284.1	evgvelvLoc35921cd1724084t1	KAG8588284.1 hypothetical protein [Engystomops pustulosus]	139.48	0.3967	0.259875	1.5265	0.126885	0.999822	19.3274	9.59206	15.9079	12.7078	13.5342	8.04095	15.9591	12.8696
XP_044147185.1	evgvelvLoc59800cd903049t1	XP_044147185.1 uncharacterized protein LOC122935485 [Bufo gargarizans]	2.04468	-2.81901	1.8469	-1.52634	0.126925	NA	0	1.28625	0	0	1.54677	1.24414	1.02138	0.787846
XP_044160743.1	evgvelvLoc28415cd1308422t1	XP_044160743.1 galectin-1 [Bufo gargarizans]	3.05666	-1.83757	1.20424	-1.52592	0.12703	NA	1.20383	0.492187	0.507147	0.489045	3.788	1.90429	3.12668	1.80883
XP_044139835.1	evgvelvLoc42254cd420696t1	XP_044139835.1 polymerase delta-interacting protein 2 [Bufo gargarizans]	752.274	0.373816	0.245017	1.52568	0.12709	0.999822	51.5341	51.5767	55.9805	57.7592	42.7462	51.5362	45.7262	54.3517
XP_029957253.1	evgvelvLoc34433cd244694t1	XP_029957253.1 uncharacterized protein LOC115395750 [Salarias fasciatus]	6.28318	-1.46753	0.961934	-1.5256	0.12711	0.999822	0.30803	0.0629691	0.389298	0.0625671	1.21157	0.24363	1.13339	0.077139
XP_040260923.1	evgvelvLoc127115ct1	XP_040260923.1 uncharacterized protein LOC120977182 [Bufo bufo]	1.61619	2.68875	1.76246	1.52556	0.127119	NA	1.66947	0.910082	0.937743	1.35641	0	0	0.481783	0.557438
XP_044136179.1	evgvelvLoc42762cd421204t1	XP_044136179.1 protein disulfide isomerase CRELD2 isoform X1 [Bufo gargarizans]	277.013	0.374153	0.245263	1.52552	0.127131	0.999822	26.1483	23.1813	24.9244	15.6655	17.0375	18.1746	30.1841	15.9627
XP_044126044.1	evgvelvLoc2576cd1690739t1	XP_044126044.1 zinc finger protein ZFPM1-like isoform X1 [Bufo gargarizans]	79.5925	-0.502729	0.329709	-1.52477	0.127317	0.999822	1.98779	1.74733	1.08864	0.767146	1.54416	2.45657	2.28025	2.46409
XP_044161865.1	evgvelvLoc26343cd404785t1	XP_044161865.1 membrane-associated progesterone receptor component 1 [Bufo gargarizans]	634.966	-0.518215	0.339931	-1.52447	0.127392	0.999822	131.139	94.2886	85.2207	18.1416	97.5249	108.335	138.06	104.323
XP_040292752.1	evgvelvLoc10008cd388450t1	XP_040292752.1 mitogen-activated protein kinase kinase kinase 14 [Bufo bufo]	153.753	-0.396629	0.260189	-1.52439	0.127411	0.999822	5.08752	4.86279	3.24385	2.26226	4.51591	5.98144	6.04139	6.06035
XP_040261305.1	evgvelvLoc63474cd1087502t1	XP_040261305.1 N-alpha-acetyltransferase 10 isoform X1 [Bufo bufo]	485.762	0.419555	0.275258	1.52422	0.127453	0.999822	62.5327	49.9736	57.5855	78.4565	50.8648	39.4775	64.8184	60.5088
KAG8598622.1	evgvelvLoc47057ct1	KAG8598622.1 hypothetical protein [Engystomops pustulosus]	41.2507	-0.698268	0.45821	-1.5239	0.127533	0.999822	4.55344	3.131	2.96458	0.924896	3.33776	4.17441	6.54042	5.90885
XP_044158909.1	evgvelvLoc26720ct1	XP_044158909.1 ubiquitin carboxyl-terminal hydrolase 42-like isoform X1 [Bufo gargarizans]	6.19831	-1.57073	1.03074	-1.52388	0.127538	0.999822	4.33734	1.41866	0.730888	0	3.07079	3.43053	3.37957	3.91027
MCI4394102.1	evgvelvLoc44569cd887818t1	MCI4394102.1 hypothetical protein [Pangasianodon gigas]	9.01148	-1.10737	0.726705	-1.52383	0.127552	0.999822	1.39122	2.95777	0.703307	0.678204	3.06435	4.18136	2.64981	2.50847
KAG8596657.1	evgvelvLoc69115cd1757278t1	KAG8596657.1 hypothetical protein [Engystomops pustulosus]	425.624	0.535604	0.35156	1.52351	0.127632	0.999822	180.101	313.01	375.925	166.213	226.091	268.516	178.742	133.892
KAG9476275.1	evgvelvLoc43213ct1	KAG9476275.1 hypothetical protein [Eleutherodactylus coqui]	2.54411	-2.13404	1.40111	-1.52311	0.127731	NA	0.355348	0.145284	0.1497	0	0.419304	0.843166	0.61529	0.889886
XP_040296672.1	evgvelvLoc8033cd1696196t1	XP_040296672.1 macrophage colony-stimulating factor 1 receptor [Bufo bufo]	133.978	-0.946965	0.621767	-1.52302	0.127753	0.999822	6.48557	4.34362	1.92556	0.175647	2.59954	4.34797	7.11223	4.14547
KAG9483962.1	evgvelvLoc55209ct1	KAG9483962.1 hypothetical protein [Eleutherodactylus coqui]	1136.21	0.427641	0.280788	1.523	0.127758	0.999822	111.837	154.415	175.75	119.165	109.813	151.999	110.573	107.75
XP_044143550.1	evgvelvLoc45885cd256146t1	XP_044143550.1 thioredoxin-like [Bufo gargarizans]	277.313	0.326257	0.214226	1.52296	0.12777	0.999822	68.5382	49.3828	79.7573	75.313	44.4143	46.433	72.7126	99.0435
KAE8627437.1	evgvelvLoc36759cd1544078t1	KAE8627437.1 hypothetical protein [Xenopus tropicalis]	12.7845	1.00192	0.657895	1.52292	0.127779	0.999822	4.16761	4.19429	2.97122	5.73033	2.26971	1.77493	3.60814	2.24793
MBZ3872464.1	evgvelvLoc41231cd1065259t1	MBZ3872464.1 Retinol-binding protein 4 [Sciurus carolinensis]	12913	0.433157	0.284485	1.5226	0.127858	0.999822	1034.63	982.65	954.847	1737.25	1064.95	783.888	853.734	1273.15
KAG9466226.1	evgvelvLoc24545cd1918563t1	KAG9466226.1 hypothetical protein [Eleutherodactylus coqui]	11.0285	-1.0671	0.700953	-1.52235	0.12792	0.999822	0.842682	1.20586	0.532504	0.171166	1.24294	1.41632	1.36792	1.79376
XP_030066604.1	evgvelvLoc72822cd451264t1	XP_030066604.1 exocyst complex component 1-like [Microcaecilia unicolor]	9.81579	-1.14254	0.750633	-1.52211	0.127983	0.999822	0.915959	0.898777	0.463047	1.33956	1.58519	2.60805	2.85479	2.01855
MCI4394102.1	evgvelvLoc102591cd1126619t1	MCI4394102.1 hypothetical protein [Pangasianodon gigas]	27.715	-1.08196	0.71088	-1.52201	0.128008	0.999822	6.47972	4.93306	2.82389	0.544619	2.10923	7.77587	12.3804	9.84808
KAG8571306.1	evgvelvLoc17292cd1297299t1	KAG8571306.1 hypothetical protein [Engystomops pustulosus]	153.536	0.379087	0.249116	1.52173	0.128076	0.999822	6.46991	5.54586	6.24074	6.45303	4.84388	4.62317	5.87178	6.92792
KAG8578161.1	evgvelvLoc65375cd1089403t1	KAG8578161.1 hypothetical protein [Engystomops pustulosus]	4.2893	-2.02962	1.33392	-1.52155	0.128121	NA	0.49653	0.0812026	0.167341	0	0.0781195	0.628353	0.945723	0.89528
PKU43598.1	evgvelvLoc104159cd1792322t1	PKU43598.1 rna-directed dna polymerase from mobile element jockey- hypothetical protein [Limosa lapponica baueri]	2.65151	-2.49647	1.64087	-1.52143	0.128151	NA	1.70157	0	0	0.460831	0.446182	2.24304	1.47315	5.11342
XP_044142980.1	evgvelvLoc30675cd409117t1	XP_044142980.1 corticosteroid 11-beta-dehydrogenase isozyme 1 [Bufo gargarizans]	481.701	-0.330618	0.217313	-1.52139	0.128163	0.999822	41.8753	53.8315	29.2605	20.8554	38.326	60.5084	52.202	51.3243
XP_040279288.1	evgvelvLoc88454ct1	XP_040279288.1 integrin alpha-E [Bufo bufo]	2.7596	-2.17262	1.42812	-1.52132	0.128181	NA	0.300958	0.369141	0	0	1.06537	0.595092	0.390835	0.301472
XP_044124678.1	evgvelvLoc20962cd1709125t1	XP_044124678.1 nucleus accumbens-associated protein 2 [Bufo gargarizans]	118.318	0.445456	0.292905	1.52082	0.128305	0.999822	6.63866	4.51679	6.36199	4.94087	4.82368	4.68957	4.60674	4.72098
XP_002933800.1	evgvelvLoc38719ct1	XP_002933800.1 14 kDa phosphohistidine phosphatase [Xenopus tropicalis]	278.212	0.427694	0.281441	1.51966	0.128597	0.999822	41.7328	63	58.1528	43.525	39.6161	58.2396	37.1727	42.608
KAG8549098.1	evgvelvLoc22716cd2106510t1	KAG8549098.1 hypothetical protein [Engystomops pustulosus]	84.7229	-0.714286	0.470035	-1.51964	0.128601	0.999822	9.19073	6.01221	5.20939	0.746729	5.71821	8.12831	10.0547	7.44883
KAG8544699.1	evgvelvLoc27698cd406140t1	KAG8544699.1 hypothetical protein [Engystomops pustulosus]	75.3383	-0.45783	0.3013	-1.51952	0.128633	0.999822	7.87136	3.56717	6.07272	2.77388	8.50473	4.20047	10.5094	8.07479
XP_040263249.1	evgvelvLoc17925ct1	XP_040263249.1 G-protein coupled receptor family C group 5 member D [Bufo bufo]	306.216	-0.735095	0.483811	-1.51939	0.128665	0.999822	35.2265	33.5602	14.5601	0.540016	16.6005	51.7807	28.4836	7.24042
XP_044161560.1	evgvelvLoc3724cd3724t1	XP_044161560.1 integrin alpha-V [Bufo gargarizans]	582.233	-0.695873	0.458035	-1.51926	0.128697	0.999822	14.7048	21.157	5.36726	4.10407	7.61609	19.0438	20.1895	28.982
XP_030062595.1	evgvelvLoc39358cd1319365t1	XP_030062595.1 probable ATP-dependent DNA helicase HFM1 [Microcaecilia unicolor]	1.65991	2.92375	1.92457	1.51917	0.128719	NA	0.675432	0.368201	0.569088	0.365851	0	0	0.58476	0
XP_044143273.1	evgvelvLoc56160cd672163t1	XP_044143273.1 uncharacterized protein C9orf85 homolog [Bufo gargarizans]	105.981	0.439592	0.289385	1.51905	0.128749	0.999822	22.618	14.9438	17.6848	16.4655	14.5187	14.8839	15.6654	15.4065
XP_029009775.1	evgvelvLoc50648cd50648t1	XP_029009775.1 uncharacterized protein LOC114857443 isoform X8 [Betta splendens]	43.8932	-0.553404	0.364435	-1.51853	0.128882	0.999822	23.1738	22.9687	26.0335	10.8405	32.0402	26.6601	54.1089	26.7305
XP_044157379.1	evgvelvLoc44083ct1	XP_044157379.1 meiosis inhibitor protein 1 [Bufo gargarizans]	3.85262	2.06297	1.35872	1.51831	0.128935	NA	2.78244	1.82016	0.468872	0.452136	1.31329	0	0	0.836157
XP_040292564.1	evgvelvLoc61854ct1	XP_040292564.1 secreted frizzled-related protein 5 [Bufo bufo]	5.15421	-2.61507	1.72263	-1.51807	0.128997	NA	1.03286	0.281523	0	0	0	0.726151	1.09292	1.49446
XP_028583982.1	evgvelvLoc73706cd1353713t1	XP_028583982.1 uncharacterized protein LOC114596483, partial [Podarcis muralis]	4.38825	-1.7248	1.13623	-1.518	0.129015	NA	0.273092	0.111654	0.80533	0	0.429657	0.539991	1.65502	0.683894
XP_040297211.1	evgvelvLoc18892ct1	XP_040297211.1 keratin, type II cytoskeletal 8-like [Bufo bufo]	20.4428	-1.06787	0.703624	-1.51767	0.129097	0.999822	2.28888	0.534749	1.0469	0	2.36645	0.879311	1.52867	1.24466
KAG9483915.1	evgvelvLoc44837cd888086t1	KAG9483915.1 hypothetical protein [Eleutherodactylus coqui]	38.8757	0.574448	0.378546	1.51751	0.129138	0.999822	6.77562	5.05157	9.06696	8.25759	4.85977	3.46762	7.41881	7.58568
JAQ65874.1	evgvelvLoc121889cd1810052t1	JAQ65874.1 hypothetical protein, partial [Fundulus heteroclitus]	4.3539	1.53339	1.01053	1.51741	0.129162	NA	5.29377	3.09195	6.37184	1.84332	0.59491	1.79443	2.61893	1.51509
MBN3294613.1	evgvelvLoc73013cd1353020t1	MBN3294613.1 TCB1 transposase [Polypterus senegalus]	4.31821	-1.57418	1.03759	-1.51715	0.129229	NA	0.357502	0.292329	0.150607	0.435695	0.984306	0.706897	1.54755	1.07434
XP_044147707.1	evgvelvLoc46633cd1940651t1	XP_044147707.1 adiponectin-like [Bufo gargarizans]	796.317	2.12104	1.39814	1.51705	0.129255	0.999822	38.0446	203.375	164.972	2.8192	72.0416	206.028	13.3037	0
XP_044159592.1	evgvelvLoc41137ct1	XP_044159592.1 transcription factor MafK isoform X2 [Bufo gargarizans]	18.5981	-1.12303	0.740466	-1.51665	0.129355	0.999822	2.77589	3.97224	0.438533	0.56384	1.09183	5.90051	3.30447	6.08263
XP_044135912.1	evgvelvLoc21525cd231786t1	XP_044135912.1 nuclear respiratory factor 1 isoform X1 [Bufo gargarizans]	17.9153	0.944337	0.62265	1.51664	0.129357	0.999822	6.06039	2.64298	6.80827	13.4588	5.72092	1.91734	3.84767	4.85659
KAG8439813.1	evgvelvLoc101507cd479949t1	KAG8439813.1 hypothetical protein [Hymenochirus boettgeri]	62.1585	0.535867	0.353341	1.51657	0.129375	0.999822	17.8192	16.5806	20.1908	17.7228	12.3258	14.5797	18.6189	12.6178
XP_040270326.1	evgvelvLoc979cd379421t1	XP_040270326.1 methylcytosine dioxygenase TET3 isoform X1 [Bufo bufo]	59.0385	-0.645411	0.4256	-1.51647	0.129399	0.999822	0.603627	1.2751	0.706373	0.217971	0.8046	1.0079	1.35003	1.2765
MBN3274858.1	evgvelvLoc48117cd1555436t1	MBN3274858.1 TCB1 transposase [Polyodon spathula]	12.9273	1.45121	0.957171	1.51615	0.129482	0.999822	1.68536	6.43125	9.46674	0.456442	1.54677	5.33202	0.243186	0.281374
KAG8558180.1	evgvelvLoc55612cd55612t1	KAG8558180.1 hypothetical protein [Engystomops pustulosus]	13.107	-1.02692	0.677357	-1.51606	0.129503	0.999822	3.14279	2.1745	2.85166	0	5.70528	3.25057	4.81389	1.21083
XP_018424861.1	evgvelvLoc20952cd2104746t1	XP_018424861.1 protein S100-A10 [Nanorana parkeri]	2413.96	0.432799	0.285548	1.51568	0.1296	0.999822	1103.18	1035.65	880.27	1910.61	1004.8	843.382	910.895	1330.06
XP_040285366.1	evgvelvLoc20242ct1	XP_040285366.1 angiotensinogen [Bufo bufo]	226.45	0.532819	0.35179	1.51459	0.129875	0.999822	10.387	18.4549	24.6881	5.88662	9.07884	15.9236	8.77055	8.79904
XP_044147357.1	evgvelvLoc31800ct1	XP_044147357.1 uncharacterized protein LOC122935632 [Bufo gargarizans]	133.853	0.4597	0.303622	1.51406	0.130011	0.999822	10.2009	8.0995	8.5948	9.30902	9.5946	6.95735	5.2477	9.4038
XP_044150885.1	evgvelvLoc25568cd2109362t1	XP_044150885.1 tRNA (cytosine(38)-C(5))-methyltransferase isoform X1 [Bufo gargarizans]	130.712	0.441732	0.29177	1.51397	0.130033	0.999822	7.84979	8.41297	8.73288	11.1457	5.57555	7.53475	8.77543	9.23734
XP_040198618.1	evgvelvLoc24106cd1918124t1	XP_040198618.1 tropomodulin-2 [Rana temporaria]	8.2653	-1.25649	0.830029	-1.51379	0.130079	0.999822	0.345969	0.707249	0.0728745	0.281093	0.340198	0.957731	0.673932	1.90608
ACO51862.1	evgvelvLoc101219cd2185013t1	ACO51862.1 Transposable element Tc1 transposase [Lithobates catesbeianus]	2.60909	2.30844	1.52514	1.5136	0.130127	NA	0.446877	2.19247	0.376518	2.54155	0	1.06035	0	0.44764
XP_044160653.1	evgvelvLoc65364cd681367t1	XP_044160653.1 zinc finger CCCH domain-containing protein 15 isoform X1 [Bufo gargarizans]	40.6133	0.615393	0.406582	1.51358	0.130133	0.999822	8.61135	7.21755	6.71137	10.8447	5.24997	6.47043	6.15065	7.11649
KAI4894642.1	evgvelvLoc31695cd241956t1	KAI4894642.1 hypothetical protein [Prochilodus magdalenae]	4.59325	1.52656	1.00886	1.51316	0.130239	NA	1.52226	0.622379	0.801619	1.08221	0.898122	0.301001	0.164739	0.381216
HDB00716.1	evgvelvLoc64346cd442788t1	HDB00716.1 cell division cycle and apoptosis regulator protein 1 isoform a [Sus scrofa]	74.49	-0.547979	0.362151	-1.51312	0.130248	0.999822	7.6807	36.1758	9.83653	11.732	15.951	36.6924	19.9488	24.3124
KAG9478535.1	evgvelvLoc12256cd390698t1	KAG9478535.1 hypothetical protein [Eleutherodactylus coqui]	424.672	-0.384395	0.254047	-1.51309	0.130257	0.999822	18.3186	18.276	12.7759	6.516	16.4789	19.3761	20.8677	22.1252
XP_044157477.1	evgvelvLoc62347cd1342354t1	XP_044157477.1 uncharacterized protein LOC122943646 [Bufo gargarizans]	2.8211	-2.70513	1.78792	-1.51301	0.130277	NA	0	1.11066	0	0	0.152641	0.460413	1.6799	0.77748
KAG9490742.1	evgvelvLoc76194cd1100222t1	KAG9490742.1 hypothetical protein [Eleutherodactylus coqui]	132.181	0.538095	0.355652	1.51298	0.130284	0.999822	45.4051	45.3784	48.7195	52.656	43.3502	34.3775	46.0293	30.3217
XP_040289151.1	evgvelvLoc73105cd451547t1	XP_040289151.1 ferritin, lower subunit [Bufo bufo]	300.965	0.442889	0.29276	1.5128	0.13033	0.999822	42.5261	23.8367	29.329	86.6577	23.876	29.1595	27.6129	71.9711
XP_017948839.2	evgvelvLoc45028cd1552347t1	XP_017948839.2 uncharacterized protein LOC108647387 [Xenopus tropicalis]	4.30652	-2.03641	1.34623	-1.51268	0.130361	NA	0	0	0.382311	0.460831	0.535419	0.269165	1.27673	0.454527
XP_044144228.1	evgvelvLoc28098ct1	XP_044144228.1 bystin [Bufo gargarizans]	320.046	0.345202	0.228207	1.51267	0.130363	0.999822	24.8833	16.5771	17.9378	19.0604	18.6679	15.1763	17.1404	20.0357
XP_040262330.1	evgvelvLoc31775cd1925793t1	XP_040262330.1 amphinase-4-like [Bufo bufo]	1148.27	0.415579	0.274774	1.51244	0.130422	0.999822	311.447	296.065	279.286	66.8824	295.906	246.855	257.06	50.7102
KAG8442540.1	evgvelvLoc18501cd1706664t1	KAG8442540.1 hypothetical protein [Hymenochirus boettgeri]	71.3501	-0.807443	0.533913	-1.51231	0.130454	0.999822	4.24576	6.15659	1.574	0.321963	2.3157	6.62665	4.99908	3.74265
XP_044139139.1	evgvelvLoc40864cd1064892t1	XP_044139139.1 uncharacterized protein LOC122929581 [Bufo gargarizans]	6.0698	1.29243	0.8548	1.51196	0.130543	0.999822	0.39767	0.433567	0.614274	0.376949	0.208553	0.157265	0.401667	0.132783
KAG9476545.1	evgvelvLoc22934cd401376t1	KAG9476545.1 hypothetical protein [Eleutherodactylus coqui]	53.7066	0.538923	0.356493	1.51174	0.130601	0.999822	2.04188	1.1502	1.91155	3.72352	1.3207	1.04077	1.64992	3.13623
XP_044128860.1	evgvelvLoc47860cd1555179t1	XP_044128860.1 very long-chain specific acyl-CoA dehydrogenase, mitochondrial [Bufo gargarizans]	46.0026	0.725566	0.48016	1.51109	0.130765	0.999822	15.6882	33.3535	28.0226	36.1998	20.7332	16.379	22.2748	17.6008
KAI4888818.1	evgvelvLoc58041cd268302t1	KAI4888818.1 hypothetical protein, partial [Prochilodus magdalenae]	4.29456	-1.57874	1.04481	-1.51103	0.130781	NA	1.25506	1.02626	0.528728	1.52957	2.96189	3.47432	5.43288	3.143
XP_040269163.1	evgvelvLoc4860cd1693023t1	XP_040269163.1 USP6 N-terminal-like protein isoform X1 [Bufo bufo]	72.2173	-0.705655	0.46703	-1.51094	0.130803	0.999822	2.72031	3.27806	1.11585	0.407142	1.60496	3.96343	2.9749	3.04764
KAG9462197.1	evgvelvLoc12364ct1	KAG9462197.1 hypothetical protein, partial [Eleutherodactylus coqui]	65.2656	0.493171	0.32641	1.51089	0.130816	0.999822	3.40659	2.19913	2.26598	3.05913	2.08038	1.66626	2.4836	2.7838
XP_040202498.1	evgvelvLoc23678cd1530997t1	XP_040202498.1 deoxyhypusine synthase [Rana temporaria]	232.755	0.357975	0.236951	1.51075	0.130851	0.999822	19.5241	15.5573	21.0002	14.5804	15.8162	13.5366	18.2698	15.8124
XP_040272267.1	evgvelvLoc22488ct1	XP_040272267.1 septin-5 isoform X2 [Bufo bufo]	27.7173	-1.10765	0.733183	-1.51074	0.130854	0.999822	2.02409	2.48265	0.487259	0.1762	0.909862	2.40137	2.81631	3.83785
LAA38891.1	evgvelvLoc46691cd46691t1	LAA38891.1 hypothetical protein, partial [Micrurus corallinus]	3.24962	-2.40307	1.59098	-1.51043	0.130934	NA	0.737347	0	0	2.9954	1.16007	3.49914	5.10691	2.95442
XP_044146088.1	evgvelvLoc59846ct1	XP_044146088.1 BRI3-binding protein [Bufo gargarizans]	87.8196	-0.780747	0.516923	-1.51037	0.130948	0.999822	10.5425	11.9047	5.18153	1.83548	5.33141	13.6988	14.7774	18.9837
BAD90390.1	evgvelvLoc31907cd875156t1	BAD90390.1 mFLJ00348 protein, partial [Mus musculus]	14.3423	-0.853406	0.56504	-1.51035	0.130955	0.999822	9.35172	5.88224	5.45492	4.09128	11.3178	13.6552	12.4559	12.25
XP_040283847.1	evgvelvLoc59981cd438423t1	XP_040283847.1 integrin-linked kinase-associated serine/threonine phosphatase 2C isoform X1 [Bufo bufo]	2.94551	-2.3625	1.56445	-1.51012	0.131014	NA	0.475708	1.55595	0	0	0.374218	2.25751	3.70662	2.3826
XP_044142494.1	evgvelvLoc56025cd434467t1	XP_044142494.1 golgin-45 [Bufo gargarizans]	16.7863	0.915171	0.606067	1.51002	0.131039	0.999822	1.06284	6.73543	3.13426	5.82889	0.418045	5.88444	1.1502	5.32328
XP_044130713.1	evgvelvLoc22313cd1046341t1	XP_044130713.1 platelet glycoprotein Ib alpha chain-like isoform X1 [Bufo gargarizans]	28.239	1.08509	0.718642	1.50992	0.131063	0.999822	1.10123	1.56605	3.02559	0.427915	0.301318	1.81773	0.248713	1.05515
XP_044156208.1	evgvelvLoc24585cd1048613t1	XP_044156208.1 GDNF family receptor alpha-1 [Bufo gargarizans]	320.358	0.326344	0.21617	1.50966	0.131129	0.999822	18.671	25.5145	13.4916	15.9926	14.3391	19.2728	14.1371	19.2101
PIO24018.1	evgvelvLoc66087cd1090115t1	PIO24018.1 hypothetical protein [Lithobates catesbeianus]	3.15973	-2.09359	1.38691	-1.50953	0.131163	NA	0.333264	0.545021	0	0	0.786491	1.18615	0.865577	0.166917
XP_040203731.1	evgvelvLoc139227ct1	XP_040203731.1 uncharacterized protein LOC120935737 [Rana temporaria]	2.50768	-2.35345	1.55919	-1.5094	0.131196	NA	0	0	0.606102	1.75341	2.26356	1.7069	1.86838	4.32355
KAG8543699.1	evgvelvLoc36402cd879651t1	KAG8543699.1 hypothetical protein [Engystomops pustulosus]	6.3406	2.19313	1.45299	1.50939	0.131199	0.999822	0.0772091	1.76775	1.17095	0	0.182211	0.244268	0	0
XP_042329723.1	evgvelvLoc18942ct1	XP_042329723.1 60S ribosomal protein L18 [Sceloporus undulatus]	906.867	0.642025	0.425431	1.50911	0.131269	0.999822	434.113	392.658	375.859	2013.66	453.154	326.586	373.442	629.661
XP_040284367.1	evgvelvLoc7659cd1695822t1	XP_040284367.1 solute carrier family 12 member 9-like [Bufo bufo]	90.3097	-0.702876	0.465775	-1.50904	0.131287	0.999822	2.4104	3.53135	2.36937	0.3536	1.81714	3.68052	4.60839	3.62177
KAG9489445.1	evgvelvLoc5838cd5838t1	KAG9489445.1 hypothetical protein [Eleutherodactylus coqui]	651.278	-0.411031	0.272402	-1.50891	0.131321	0.999822	17.3556	24.6613	12.8737	1.64369	16.1657	30.3596	16.3854	6.71944
KAG8566380.1	evgvelvLoc26366ct1	KAG8566380.1 hypothetical protein [Engystomops pustulosus]	400.357	0.531063	0.352025	1.50859	0.131403	0.999822	27.9126	16.1343	22.4173	32.5095	13.2503	11.5279	40.891	22.1065
KAG8448035.1	evgvelvLoc4207ct1	KAG8448035.1 hypothetical protein [Hymenochirus boettgeri]	65.1257	-0.830989	0.550946	-1.50829	0.131479	0.999822	8.55034	6.83451	2.75214	0.546393	3.85432	9.65018	7.81839	6.64023
XP_005244024.3	evgvelvLoc38724cd417166t1	XP_005244024.3 ras-related C3 botulinum toxin substrate 3 [Falco peregrinus]	121.179	-0.442393	0.29335	-1.50807	0.131536	0.999822	29.8536	42.6462	3.33356	42.6662	38.1976	53.7673	7.78492	82.5077
KAG9475293.1	evgvelvLoc16725ct1	KAG9475293.1 hypothetical protein [Eleutherodactylus coqui]	73.5128	-0.576835	0.38253	-1.50795	0.131568	0.999822	9.39109	8.03906	7.41797	3.69582	12.6973	7.54375	10.29	19.2552
XP_044139570.1	evgvelvLoc26498cd1050526t1	XP_044139570.1 GRIP and coiled-coil domain-containing protein 2 isoform X1 [Bufo gargarizans]	12.508	-1.13193	0.750726	-1.50779	0.13161	0.999822	3.60481	4.55547	2.48502	0	5.92927	5.7023	4.25575	3.61096
OCT57821.1	evgvelvLoc54096cd54096t1	OCT57821.1 hypothetical protein [Xenopus laevis]	19.0188	-0.989335	0.656215	-1.50764	0.131647	0.999822	3.3931	8.75048	1.97922	0.212064	4.10646	8.25756	4.97132	4.96761
MCI4394102.1	evgvelvLoc80202cd696205t1	MCI4394102.1 hypothetical protein [Pangasianodon gigas]	2.77423	-2.11329	1.40183	-1.50752	0.131677	NA	0.427448	0.174762	0.180074	0	0.50438	1.52137	0.370066	1.28453
XP_040294571.1	evgvelvLoc5063cd215324t1	XP_040294571.1 LOW QUALITY PROTEIN: vinculin [Bufo bufo]	1212.7	-0.532597	0.353336	-1.50734	0.131723	0.999822	32.9713	31.8052	21.8551	6.50879	22.2289	38.7503	35.6814	39.7621
XP_044126858.1	evgvelvLoc33380cd1721543t1	XP_044126858.1 plasmolipin [Bufo gargarizans]	77.6121	0.454198	0.301403	1.50695	0.131825	0.999822	20.9696	12.8253	14.3643	4.70953	12.6066	11.5964	12.6935	4.78172
XP_040274834.1	evgvelvLoc24873cd24873t1	XP_040274834.1 tyrosine-protein kinase Tec isoform X2 [Bufo bufo]	63.2746	-0.509143	0.337875	-1.5069	0.131837	0.999822	2.30704	1.88647	2.36306	1.21286	3.52293	2.07515	3.2114	3.94225
XP_044155793.1	evgvelvLoc27980cd406422t1	XP_044155793.1 zinc finger protein 569-like [Bufo gargarizans]	3.83579	2.01778	1.33907	1.50685	0.131848	NA	0.996415	0.81477	0.839534	0.647654	0.156767	1.57619	0.172531	0
XP_044125968.1	evgvelvLoc58916cd437358t1	XP_044125968.1 enoyl-CoA hydratase, mitochondrial-like [Bufo gargarizans]	840.201	0.46736	0.310206	1.50661	0.13191	0.999822	63.4938	78.2971	78.8648	94.5216	65.7376	72.8987	58.5166	64.628
KAG8451431.1	evgvelvLoc47655cd890904t1	KAG8451431.1 hypothetical protein [Hymenochirus boettgeri]	3.55383	1.93086	1.28187	1.50628	0.131995	NA	5.46183	1.78646	6.44264	5.32516	0.859314	2.59196	2.83717	0
KAI4892792.1	evgvelvLoc54374cd1334381t1	KAI4892792.1 hypothetical protein, partial [Prochilodus magdalenae]	60.5282	-0.573806	0.380953	-1.50624	0.132006	0.999822	10.0984	8.7818	6.3476	2.34423	7.94399	10.6496	15.8203	9.15229
KAG9481194.1	evgvelvLoc37963cd1317970t1	KAG9481194.1 hypothetical protein [Eleutherodactylus coqui]	1.50922	-2.99438	1.98801	-1.50622	0.132011	NA	0	0	0.210595	0	0.196623	0.593075	0.649183	1.25187
XP_040265474.1	evgvelvLoc46394cd424836t1	XP_040265474.1 SITS-binding protein-like [Bufo bufo]	3.53715	2.21588	1.47124	1.50614	0.132032	NA	0.317993	0.975088	0.133963	0.129182	0.187613	0	0	0.238902
XP_044124627.1	evgvelvLoc230cd2084024t1	XP_044124627.1 neurogenic locus notch homolog protein 1 isoform X1 [Bufo gargarizans]	3130.43	-0.401695	0.266793	-1.50564	0.132159	0.999822	31.5453	39.2719	18.8352	16.3723	23.3859	43.4657	37.2159	55.2721
OCT90680.1	evgvelvLoc83815cd1363822t1	OCT90680.1 hypothetical protein [Xenopus laevis]	2.10367	-2.42402	1.61006	-1.50555	0.132183	NA	0.17661	0	0.297607	0	0.416793	0.279372	0.764507	0.884558
KAG8596080.1	evgvelvLoc31998cd1056026t1	KAG8596080.1 hypothetical protein [Engystomops pustulosus]	25.9189	-0.92623	0.615521	-1.50479	0.132378	0.999822	1.49969	1.68616	0.631785	0.253848	1.27805	1.48269	1.94755	3.31747
XP_040293633.1	evgvelvLoc45721ct1	XP_040293633.1 urokinase-type plasminogen activator [Bufo bufo]	7.63816	1.38761	0.922147	1.50476	0.132385	0.999822	0.906237	0.404199	0.694139	0.803236	0.194426	0.586448	0.499278	0.0825258
KAG8591908.1	evgvelvLoc5525cd1693688t1	KAG8591908.1 hypothetical protein [Engystomops pustulosus]	45.151	-0.845153	0.561722	-1.50458	0.132433	0.999822	1.08968	2.9998	0.397848	0.295113	0.942918	2.09719	1.54088	2.76522
XP_040275415.1	evgvelvLoc12608ct1	XP_040275415.1 ATP-dependent RNA helicase DQX1 [Bufo bufo]	232.318	-0.434045	0.288529	-1.50434	0.132495	0.999822	11.5047	6.97859	9.48185	2.14139	10.5641	9.06633	12.1334	8.84231
XP_044134273.1	evgvelvLoc38973cd882222t1	XP_044134273.1 nicotinamide N-methyltransferase-like [Bufo gargarizans]	19.1044	-0.921877	0.612821	-1.50432	0.1325	0.999822	2.83595	0.742067	2.29386	0	3.12328	2.24304	4.61586	0.113632
XP_040189225.1	evgvelvLoc4283cd1028311t1	XP_040189225.1 uncharacterized protein LOC120920888 [Rana temporaria]	643.365	-0.425636	0.282972	-1.50416	0.132539	0.999822	18.6495	18.8881	12.3534	1.61994	16.22	19.1929	20.7139	6.7467
XP_041434201.1	evgvelvLoc1cd1024029t1	XP_041434201.1 titin isoform X5 [Xenopus laevis]	25654.7	1.76606	1.17419	1.50407	0.132563	0.999822	8.89536	65.6997	32.4648	0.728989	14.5678	71.5797	5.12663	0.0130414
XP_040278053.1	evgvelvLoc110717cd726720t1	XP_040278053.1 uncharacterized protein LOC120993641 [Bufo bufo]	1.88226	-2.89759	1.92679	-1.50384	0.132622	NA	0.951416	0	0	0	0.498957	1.00334	0.54913	1.5884
XP_044145065.1	evgvelvLoc4040cd1692203t1	XP_044145065.1 nuclear receptor coactivator 1 isoform X4 [Bufo gargarizans]	41.6629	-0.658836	0.438282	-1.50322	0.132781	0.999822	1.08124	0.761337	0.455503	0.634464	0.897817	1.02147	0.832082	3.45986
KAG9473815.1	evgvelvLoc7538cd1901556t1	KAG9473815.1 hypothetical protein [Eleutherodactylus coqui]	131.64	-0.763137	0.507729	-1.50304	0.132828	0.999822	1.82168	8.79568	0.82834	0.681307	1.34205	5.67181	3.45467	5.44541
BAB92956.1	evgvelvLoc70348ct1	BAB92956.1 cold inducible RNA-binding protein beta [Dryophytes japonicus]	53.3208	0.594958	0.395865	1.50293	0.132857	0.999822	20.9449	16.0781	23.0495	26.047	14.1226	12.509	25.1645	15.4144
KAG9479868.1	evgvelvLoc129911cd1818074t1	KAG9479868.1 hypothetical protein [Eleutherodactylus coqui]	1.60414	2.92137	1.94546	1.50164	0.13319	NA	0.578311	1.89154	0.974517	1.4096	0	0	0	1.1586
XP_044145487.1	evgvelvLoc27184cd405626t1	XP_044145487.1 phosphoacetylglucosamine mutase isoform X1 [Bufo gargarizans]	563.48	0.362858	0.241661	1.50151	0.133223	0.999822	30.8493	26.1565	27.3169	26.3419	25.206	23.0274	27.1304	24.1133
XP_044139139.1	evgvelvLoc17096ct1	XP_044139139.1 uncharacterized protein LOC122929581 [Bufo gargarizans]	23.4407	-0.689027	0.458941	-1.50134	0.133268	0.999822	0.926025	0.64363	0.468136	0.67714	1.23838	1.17187	1.08231	1.48417
KAG8587779.1	evgvelvLoc8719cd1516038t1	KAG8587779.1 hypothetical protein [Engystomops pustulosus]	181.291	1.03191	0.687341	1.50131	0.133276	0.999822	2.02751	13.6258	7.20682	0.0257392	2.31766	15.3095	0.630821	0
XP_040274929.1	evgvelvLoc1708cd617711t1	XP_040274929.1 TBC1 domain family member 1 isoform X4 [Bufo bufo]	175.26	-0.493252	0.328553	-1.50129	0.133281	0.999822	2.83885	6.22445	2.79406	1.10223	2.41106	6.81547	4.5675	5.36024
XP_031760310.1	evgvelvLoc25603cd1713766t1	XP_031760310.1 uncharacterized protein LOC116411676 [Xenopus tropicalis]	21.5489	-1.17698	0.784086	-1.50109	0.133332	0.999822	2.5042	3.29905	1.75827	0	1.42273	3.41111	7.46764	2.78719
XP_040268182.1	evgvelvLoc10536cd1698699t1	XP_040268182.1 regulator of microtubule dynamics protein 3 [Bufo bufo]	81.8897	-0.484866	0.323066	-1.50083	0.1334	0.999822	5.78184	3.50602	3.44837	2.26964	4.54831	4.98409	6.58048	7.41859
KAG8429501.1	evgvelvLoc54128cd1078156t1	KAG8429501.1 hypothetical protein [Hymenochirus boettgeri]	82.3037	-0.534906	0.356417	-1.50079	0.13341	0.999822	4.02647	2.71627	1.69626	9.24179	4.90953	2.22926	4.00883	29.3426
KAG9460782.1	evgvelvLoc52232cd1332239t1	KAG9460782.1 hypothetical protein, partial [Eleutherodactylus coqui]	22.4439	0.83218	0.554523	1.50071	0.13343	0.999822	1.78751	2.63097	1.35547	9.14959	1.828	1.27241	0.928528	5.55073
KAF7245142.1	evgvelvLoc41201ct1	KAF7245142.1 Craniofacial development protein 2 [Varanus komodoensis]	17.697	-0.908885	0.605677	-1.50061	0.133456	0.999822	1.01703	2.49488	0.428452	0.578422	1.04007	2.89584	2.55345	2.13941
KAI4898309.1	evgvelvLoc73515cd1967533t1	KAI4898309.1 hypothetical protein, partial [Prochilodus magdalenae]	3.67644	1.88031	1.2532	1.5004	0.13351	NA	2.06975	1.69243	2.61581	2.52244	1.62817	1.22777	0	0.51832
XP_044138054.1	evgvelvLoc37995cd416437t1	XP_044138054.1 histone-lysine N-methyltransferase PRDM16 isoform X2 [Bufo gargarizans]	2.92132	2.33225	1.55473	1.5001	0.133588	NA	0.530466	1.21453	0.178778	0	0.0834586	0.251737	0	0
XP_040282557.1	evgvelvLoc72416cd1760579t1	XP_040282557.1 interleukin-1 receptor type 2-like isoform X1 [Bufo bufo]	22.3044	-0.918797	0.612496	-1.50009	0.133592	0.999822	1.29847	5.46049	1.7192	1.2057	2.0429	3.81458	4.33605	10.7771
KAI3369656.1	evgvelvLoc88329cd88329t1	KAI3369656.1 hypothetical protein, partial [Scortum barcoo]	3.07713	-2.14728	1.43151	-1.50001	0.133612	NA	0	0.730824	4.51822	0	1.40615	5.65518	6.19019	1.79056
KAG9491228.1	evgvelvLoc24983cd24983t1	KAG9491228.1 hypothetical protein [Eleutherodactylus coqui]	20.9874	1.17382	0.782736	1.49963	0.133709	0.999822	1.42139	10.0246	4.491	0	0.69884	9.55588	0.61529	0
KAI5625501.1	evgvelvLoc133467cd133467t1	KAI5625501.1 hypothetical protein [Silurus asotus]	1.37486	-3.03065	2.02141	-1.49927	0.133803	NA	0.307228	0	0	0	0.725047	0.728987	0.797954	0.615505
KAG8558241.1	evgvelvLoc826ct1	KAG8558241.1 hypothetical protein [Engystomops pustulosus]	1877.89	-0.550941	0.367603	-1.49874	0.133941	0.999822	60.2532	48.4201	25.5883	28.313	29.7867	66.8263	79.5531	106.151
XP_040282760.1	evgvelvLoc23883ct1	XP_040282760.1 uncharacterized protein LOC120996946 [Bufo bufo]	96.9003	0.450115	0.300334	1.49872	0.133947	0.999822	9.62212	9.49293	7.31406	10.707	5.51241	8.10675	8.33041	9.95284
XP_031752130.1	evgvelvLoc104606cd1998624t1	XP_031752130.1 short transient receptor potential channel 2 [Xenopus tropicalis]	4.23643	1.63597	1.09189	1.4983	0.134056	NA	5.5301	1.50732	3.88284	6.73965	3.62523	0.728987	0.797954	1.84651
KAG9478563.1	evgvelvLoc137722ct1	KAG9478563.1 hypothetical protein [Eleutherodactylus coqui]	1.8233	-2.90564	1.93969	-1.49799	0.134135	NA	0	1.24744	0	0	2.00013	0.8044	1.761	1.01877
XP_040275624.1	evgvelvLoc50198cd1074226t1	XP_040275624.1 uncharacterized protein LOC120990787 [Bufo bufo]	2.96218	-2.2271	1.48682	-1.49789	0.134161	NA	0	0	1.02124	0.656526	0.953486	2.55645	2.09873	1.21415
XP_040295897.1	evgvelvLoc19513cd19513t1	XP_040295897.1 frizzled-5 [Bufo bufo]	55.1548	-0.767665	0.512537	-1.49778	0.134192	0.999822	3.81564	2.19247	1.86811	0.33515	2.43372	2.85478	3.83911	3.82216
XP_040297749.1	evgvelvLoc3435cd1027463t1	XP_040297749.1 sarcalumenin isoform X3 [Bufo bufo]	1445.99	1.83474	1.22519	1.49751	0.13426	0.999822	6.92414	113.262	33.1419	2.41787	20.6287	125.47	2.34683	0.118059
XP_040296215.1	evgvelvLoc65423cd65423t1	XP_040296215.1 growth factor receptor-bound protein 14 [Bufo bufo]	3.11212	2.25254	1.50424	1.49746	0.134274	NA	1.16936	0.849945	0.437889	0	0.204418	0.308294	0	0
KAG8576904.1	evgvelvLoc28435cd406877t1	KAG8576904.1 hypothetical protein [Engystomops pustulosus]	2.68574	-1.93294	1.29108	-1.49715	0.134354	NA	0.122381	0.100071	0.103113	0.0994324	0.481359	0.77436	0.317857	0.36777
KAG8555625.1	evgvelvLoc33177cd411619t1	KAG8555625.1 hypothetical protein [Engystomops pustulosus]	69.7883	-0.525195	0.350979	-1.49637	0.134556	0.999822	5.44502	3.3393	6.19343	2.35946	3.92641	6.6035	11.0781	7.09061
KAG9489638.1	evgvelvLoc22638cd2106432t1	KAG9489638.1 hypothetical protein [Eleutherodactylus coqui]	50.9229	0.513908	0.343483	1.49617	0.13461	0.999822	4.57664	4.75215	4.83538	1.06241	3.08591	3.38997	3.27043	1.45538
OCT97713.1	evgvelvLoc99617cd1123645t1	OCT97713.1 hypothetical protein [Xenopus laevis]	1.60902	-3.00381	2.00828	-1.49571	0.134728	NA	0	0.16748	0	0	0.161121	0.161997	1.06394	1.02584
XP_044125171.1	evgvelvLoc32800cd2116594t1	XP_044125171.1 NADH dehydrogenase [ubiquinone] iron-sulfur protein 7, mitochondrial [Bufo gargarizans]	1361.03	0.484414	0.323893	1.4956	0.134758	0.999822	133.902	210.181	246.141	163.429	157.538	191.636	122.821	144.471
KAG8545059.1	evgvelvLoc75112cd285373t1	KAG8545059.1 hypothetical protein [Engystomops pustulosus]	6.98075	1.54907	1.03626	1.49486	0.134952	0.999822	2.6024	0.945772	0.487259	4.69867	1.36479	0	1.00135	1.1586
KAG9493219.1	evgvelvLoc51093ct1	KAG9493219.1 hypothetical protein [Eleutherodactylus coqui]	32.672	1.02744	0.687719	1.49398	0.13518	0.999822	1.92674	11.0285	7.6174	0.240836	2.09863	10.1985	1.41146	0
XP_044134166.1	evgvelvLoc18457cd18457t1	XP_044134166.1 RING finger protein 223 [Bufo gargarizans]	53.5149	-0.797612	0.534152	-1.49323	0.135377	0.999822	8.83457	1.11139	13.513	0	11.0127	1.61251	15.0618	2.04223
KAG9471738.1	evgvelvLoc10991cd1905009t1	KAG9471738.1 hypothetical protein [Eleutherodactylus coqui]	54.86	-0.565607	0.378804	-1.49314	0.1354	0.999822	4.92934	3.35894	3.32259	1.2015	3.74843	5.00341	6.47254	4.93775
KAG8592025.1	evgvelvLoc47448ct1	KAG8592025.1 hypothetical protein [Engystomops pustulosus]	7.96377	1.34603	0.901827	1.49256	0.135552	0.999822	0.971355	1.22752	1.19043	0.143492	0.62519	0.488902	0.0764507	0.265367
XP_040296504.1	evgvelvLoc17627ct1	XP_040296504.1 F-box/LRR-repeat protein 18 [Bufo bufo]	100.487	0.446617	0.299237	1.49252	0.135563	0.999822	4.39271	3.18142	3.77159	4.14683	3.45554	2.71328	3.36838	3.60398
JAQ92948.1	evgvelvLoc98104cd1378111t1	JAQ92948.1 hypothetical protein, partial [Fundulus heteroclitus]	2.99514	2.18723	1.46593	1.49204	0.135688	NA	0.546183	0.223307	1.15047	1.77505	0.429657	0	0	0.820673
XP_040295393.1	evgvelvLoc5082cd2088876t1	XP_040295393.1 protein FAM83G [Bufo bufo]	712.267	-0.519074	0.347937	-1.49186	0.135735	0.999822	19.3087	40.8554	7.04415	4.74412	10.7264	52.2706	19.7325	17.8462
XP_044154741.1	evgvelvLoc6767ct1	XP_044154741.1 post-GPI attachment to proteins factor 3 isoform X1 [Bufo gargarizans]	87.2542	-0.670959	0.449927	-1.49126	0.135893	0.999822	7.70222	8.90953	6.33126	0.992108	5.68954	11.0695	10.409	9.40899
XP_033773492.1	evgvelvLoc43559cd1067587t1	XP_033773492.1 CDGSH iron-sulfur domain-containing protein 3, mitochondrial isoform X1 [Geotrypetes seraphini]	138.254	0.429167	0.287851	1.49094	0.135978	0.999822	56.1788	56.2734	82.834	47.1657	41.6154	59.615	54.3115	50.1783
KAG8440080.1	evgvelvLoc85962ct1	KAG8440080.1 hypothetical protein [Hymenochirus boettgeri]	2.6255	2.23094	1.49693	1.49035	0.136133	NA	0.43587	0.118804	0.244829	0.944363	0.228586	0	0	0.291076
XP_044155698.1	evgvelvLoc86851cd702854t1	XP_044155698.1 killer cell lectin-like receptor subfamily B member 1B allele B [Bufo gargarizans]	7.94014	-1.28508	0.862787	-1.48945	0.136369	0.999822	4.21341	0.861328	1.18334	0	8.28625	2.49939	2.73584	0.351717
XP_040285646.1	evgvelvLoc18372cd396814t1	XP_040285646.1 EGF-containing fibulin-like extracellular matrix protein 1 [Bufo bufo]	222.314	-0.607501	0.407902	-1.48933	0.136401	0.999822	17.5681	13.212	7.77919	2.91726	12.7608	14.808	12.8783	23.25
KAG9488960.1	evgvelvLoc35556cd1315563t1	KAG9488960.1 hypothetical protein [Eleutherodactylus coqui]	10.9366	1.11194	0.746922	1.48869	0.136568	0.999822	3.53927	1.60781	9.27741	3.1951	1.54677	0.933104	8.85197	0.787846
CBN81309.1	evgvelvLoc4778cd383220t1	CBN81309.1 Transposable element Tcb1 transposase [Dicentrarchus labrax]	2.23935	-2.37678	1.59666	-1.48859	0.136595	NA	0.346987	0.567463	0	0	0.818876	1.64665	2.10284	0.347579
XP_040293489.1	evgvelvLoc7235cd385677t1	XP_040293489.1 transcription factor SOX-5 isoform X1 [Bufo bufo]	30.7683	-0.781817	0.525224	-1.48854	0.136609	0.999822	1.0093	0.855869	0.787395	0.242973	0.588124	1.77396	1.4887	1.75992
KAG9485897.1	evgvelvLoc97114cd475556t1	KAG9485897.1 hypothetical protein [Eleutherodactylus coqui]	32.7707	0.754577	0.506958	1.48844	0.136634	0.999822	7.27771	12.5284	15.8138	14.0045	7.83427	11.5123	5.96911	8.44121
KAI7810899.1	evgvelvLoc86637cd1110665t1	KAI7810899.1 hypothetical protein [Triplophysa rosa]	12.8054	0.952236	0.639896	1.48811	0.136722	0.999822	3.948	2.65859	2.54372	3.20767	2.55764	0.918409	2.61377	1.62842
XP_040293248.1	evgvelvLoc649cd1688812t1	XP_040293248.1 ligand-dependent corepressor isoform X2 [Bufo bufo]	117.434	-0.635299	0.426947	-1.48801	0.136749	0.999822	2.03223	2.29756	1.3847	0.315872	1.25113	3.00505	2.63148	2.40744
KAG9484100.1	evgvelvLoc1589ct1	KAG9484100.1 hypothetical protein [Eleutherodactylus coqui]	115.954	-0.440707	0.296298	-1.48738	0.136915	0.999822	1.93755	1.83373	1.31506	0.845418	1.63709	2.4406	2.05022	2.98318
XP_044156197.1	evgvelvLoc400cd378842t1	XP_044156197.1 helicase with zinc finger domain 2 [Bufo gargarizans]	288.154	-0.476808	0.320581	-1.48733	0.136928	0.999822	3.91892	2.00172	1.51073	1.36085	2.87168	2.07205	3.4486	5.33452
XP_040289079.1	evgvelvLoc43545cd421987t1	XP_040289079.1 ribosome biogenesis regulatory protein homolog [Bufo bufo]	315.551	0.324388	0.218134	1.48711	0.136986	0.999822	36.4159	20.4258	33.6407	23.5557	25.1744	16.1072	37.607	28.1374
XP_040264314.1	evgvelvLoc44747cd255008t1	XP_040264314.1 28S ribosomal protein S25, mitochondrial [Bufo bufo]	352.176	0.422601	0.284244	1.48675	0.13708	0.999822	41.2573	49.489	60.0427	66.349	39.295	47.3294	42.9511	57.0391
KAG8557871.1	evgvelvLoc27061cd1715224t1	KAG8557871.1 hypothetical protein [Engystomops pustulosus]	81.1476	0.449451	0.302368	1.48644	0.137163	0.999822	3.85312	5.67126	3.24646	6.65961	1.87375	4.37739	2.79	10.2457
KAG8578664.1	evgvelvLoc8143cd1696306t1	KAG8578664.1 hypothetical protein [Engystomops pustulosus]	175.61	-0.570593	0.383871	-1.48642	0.137168	0.999822	11.5411	9.08763	6.66273	1.476	8.28024	10.7341	11.3795	9.9016
OCT62397.1	evgvelvLoc10579cd853828t1	OCT62397.1 hypothetical protein [Xenopus laevis]	8.52992	-1.22507	0.824189	-1.48639	0.137176	0.999822	0.929607	0.483726	0.35602	0	0.997199	1.47051	0.731648	0.338616
KAG9491738.1	evgvelvLoc26930cd405372t1	KAG9491738.1 hypothetical protein [Eleutherodactylus coqui]	182.525	0.396522	0.26683	1.48605	0.137267	0.999822	14.8709	15.8079	14.2697	10.8741	12.933	12.0232	13.6613	10.1791
XP_044138213.1	evgvelvLoc53525cd1947543t1	XP_044138213.1 uncharacterized protein LOC122928937 [Bufo gargarizans]	153.923	-0.850211	0.572182	-1.48591	0.137303	0.999822	30.501	11.0586	35.76	0	24.8992	26.6276	29.1467	3.60295
XP_044161850.1	evgvelvLoc7250cd850499t1	XP_044161850.1 mitogen-activated protein kinase kinase kinase 10 [Bufo gargarizans]	643.54	-0.3222	0.216871	-1.48568	0.137364	0.999822	33.4145	6.36324	20.4958	2.24429	37.5944	7.86983	24.3517	6.12901
XP_044156348.1	evgvelvLoc29235cd1717398t1	XP_044156348.1 target of Myb protein 1 [Bufo gargarizans]	583.139	-0.325446	0.219074	-1.48556	0.137397	0.999822	43.712	28.6812	25.3947	10.1677	36.3736	37.2684	38.8613	27.4844
XP_040295709.1	evgvelvLoc11710ct1	XP_040295709.1 H(+)/Cl(-) exchange transporter 7 [Bufo bufo]	637.238	-0.314238	0.211539	-1.48548	0.137416	0.999822	21.6834	20.2548	18.0501	10.6671	21.329	26.3281	22.2179	29.2089
KAG8589152.1	evgvelvLoc36428cd652431t1	KAG8589152.1 hypothetical protein [Engystomops pustulosus]	393.379	1.6661	1.12161	1.48545	0.137424	0.999822	13.9589	92.6026	82.8972	1.09755	31.4371	86.4546	4.97046	0.112764
KAG8596204.1	evgvelvLoc50557ct1	KAG8596204.1 hypothetical protein [Engystomops pustulosus]	1291.78	0.366744	0.246992	1.48484	0.137585	0.999822	130.599	93.4658	118.546	182.102	108.966	88.9535	110.881	158.987
KAG9468510.1	evgvelvLoc16755cd227016t1	KAG9468510.1 hypothetical protein [Eleutherodactylus coqui]	190.836	-0.584134	0.393472	-1.48456	0.13766	0.999822	28.6746	15.4082	13.3915	22.7651	44.8562	25.4012	44.8273	22.9788
KAG8439208.1	evgvelvLoc14589cd2098383t1	KAG8439208.1 hypothetical protein [Hymenochirus boettgeri]	61.7443	-0.584677	0.393859	-1.48448	0.137681	0.999822	7.24934	6.73982	3.76518	0.887527	6.24956	7.93295	7.04994	5.07325
KAG9480392.1	evgvelvLoc43221cd253482t1	KAG9480392.1 hypothetical protein [Eleutherodactylus coqui]	90.3076	0.525858	0.354259	1.48439	0.137707	0.999822	13.1982	11.4529	13.8435	7.44063	11.124	6.39112	16.44	5.2613
XP_044140360.1	evgvelvLoc35908cd414350t1	XP_044140360.1 interleukin-10 receptor subunit beta-like [Bufo gargarizans]	90.1492	-0.75491	0.508572	-1.48437	0.13771	0.999822	11.3735	7.64499	4.79138	1.17467	6.52068	8.00457	12.6004	12.7446
KAG9464409.1	evgvelvLoc69017cd1093045t1	KAG9464409.1 hypothetical protein [Eleutherodactylus coqui]	4.72103	-1.82152	1.22752	-1.48389	0.137837	NA	0.468157	0.765625	2.36669	0	4.78761	0.740559	2.43186	4.68956
XP_040270777.1	evgvelvLoc53696ct1	XP_040270777.1 dual oxidase 1-like [Bufo bufo]	3.22112	-2.22848	1.50231	-1.48338	0.137974	NA	0.173493	0.354664	0	0	0.477678	0.137221	0.600812	0.347579
KAE8631905.1	evgvelvLoc92707cd1780870t1	KAE8631905.1 hypothetical protein [Xenopus tropicalis]	2.25161	-2.35297	1.5866	-1.48303	0.138066	NA	0	0.328125	0	0.163015	0.157833	0.634765	0.694817	1.40687
KAI4878047.1	evgvelvLoc58678cd58678t1	KAI4878047.1 hypothetical protein [Prochilodus magdalenae]	1.82538	-2.54425	1.71562	-1.48299	0.138077	NA	0.286348	0	0.241264	0	1.12629	1.13241	0.743724	0.286837
OCT89306.1	evgvelvLoc53884cd432326t1	OCT89306.1 hypothetical protein [Xenopus laevis]	3.32342	-2.24686	1.5151	-1.48297	0.138082	NA	0	0.412259	0.0707983	0	0.462708	0.598144	0.0727479	0.420858
XP_040274745.1	evgvelvLoc13732ct1	XP_040274745.1 LON peptidase N-terminal domain and RING finger protein 1 [Bufo bufo]	590.2	0.345701	0.233225	1.48226	0.13827	0.999822	32.5223	13.2429	23.8517	23.4996	25.1349	11.1084	26.1425	22.7297
KAG8570116.1	evgvelvLoc30666cd1310673t1	KAG8570116.1 hypothetical protein, partial [Engystomops pustulosus]	375.139	0.316508	0.213546	1.48215	0.1383	0.999822	122.139	104.697	132.729	106.002	95.2626	91.1149	127.372	121.653
XP_004458431.2	evgvelvLoc34561cd1928579t1	XP_004458431.2 polyubiquitin-B-like [Dasypus novemcinctus]	237.284	0.544663	0.367516	1.48201	0.138337	0.999822	22.3241	26.7821	24.301	68.5798	25.5088	18.6879	22.4309	37.0527
XP_044142407.1	evgvelvLoc3386cd1027414t1	XP_044142407.1 uncharacterized protein KIAA1522 homolog [Bufo gargarizans]	2095.26	-0.614471	0.41492	-1.48094	0.138623	0.999822	67.7441	55.6447	30.1455	5.39316	38.4778	57.7698	68.0038	42.0174
XP_040280085.1	evgvelvLoc1391cd379833t1	XP_040280085.1 LOW QUALITY PROTEIN: voltage-dependent L-type calcium channel subunit alpha-1S [Bufo bufo]	1211.13	1.5706	1.06068	1.48076	0.138672	0.999822	7.51358	42.6633	36.8473	0.455358	15.0589	43.8708	4.24565	0.0350882
XP_044143859.1	evgvelvLoc41459cd2125253t1	XP_044143859.1 39S ribosomal protein L52, mitochondrial [Bufo gargarizans]	339.162	0.46781	0.315933	1.48072	0.13868	0.999822	54.3656	59.753	67.689	91.0245	50.9048	57.9708	54.8802	60.1908
KAI5086313.1	evgvelvLoc58827ct1	KAI5086313.1 hypothetical protein, partial [Silurus meridionalis]	38.6059	-0.564311	0.381184	-1.48041	0.138763	0.999822	9.72994	8.95071	9.47894	3.9527	13.6339	10.5816	15.2681	13.0969
KAG9480392.1	evgvelvLoc5727ct1	KAG9480392.1 hypothetical protein [Eleutherodactylus coqui]	37.3043	-0.804328	0.543435	-1.48008	0.138852	0.999822	14.7469	4.82344	8.2834	10.7834	46.403	17.1069	7.66036	16.7417
XP_044147025.1	evgvelvLoc14739cd857988t1	XP_044147025.1 zonadhesin-like [Bufo gargarizans]	31.4174	0.67473	0.455927	1.47991	0.138897	0.999822	16.5903	24.1172	39.605	32.2006	16.6761	14.5797	28.7263	21.2349
XP_040269941.1	evgvelvLoc64130cd907379t1	XP_040269941.1 SHC-transforming protein 4 [Bufo bufo]	1.94298	-2.67853	1.81014	-1.47974	0.138944	NA	0	0.386907	0	0	0.372216	0.748479	0.136548	0.631962
MBN3313313.1	evgvelvLoc8592cd1288599t1	MBN3313313.1 CLA4A regulator [Atractosteus spatula]	4.82203	-1.6138	1.09071	-1.47959	0.138984	NA	0.468157	2.29687	0.394448	0.760737	3.68278	1.48112	4.45841	2.81374
XP_044139139.1	evgvelvLoc32381ct1	XP_044139139.1 uncharacterized protein LOC122929581 [Bufo gargarizans]	8.05701	1.53638	1.03871	1.47913	0.139105	0.999822	2.02683	0.285749	0.35332	0.0567849	1.0996	0	0.302542	0
XP_044125518.1	evgvelvLoc12308cd1036336t1	XP_044125518.1 C-Maf-inducing protein isoform X4 [Bufo gargarizans]	206.929	-0.39224	0.265184	-1.47912	0.139108	0.999822	6.83861	9.84056	3.76616	3.073	5.59	11.7544	6.94592	9.223
KAI5629102.1	evgvelvLoc81435cd1361442t1	KAI5629102.1 hypothetical protein, partial [Silurus asotus]	1.79389	3.13272	2.11811	1.47901	0.139136	NA	0.312105	0.765625	0.788895	0	0	0	0.135103	0
XP_040265040.1	evgvelvLoc10147cd2093941t1	XP_040265040.1 coiled-coil domain-containing protein 88B [Bufo bufo]	3.09863	-1.93404	1.30777	-1.47888	0.139172	NA	0	0.574219	0.591671	0.285276	1.65725	0.833128	1.21593	2.81374
XP_040280126.1	evgvelvLoc3829cd382271t1	XP_040280126.1 acetyl-CoA carboxylase 1 [Bufo bufo]	42.81	-0.774886	0.524101	-1.47851	0.139273	0.999822	0.600445	1.68899	0.323781	0.19514	0.472343	1.65269	0.790156	1.87659
XP_044133750.1	evgvelvLoc35600ct1	XP_044133750.1 histone deacetylase 3 [Bufo gargarizans]	103.223	0.409958	0.277348	1.47813	0.139372	0.999822	6.54654	6.42373	5.16745	7.39052	4.87882	4.08778	5.36941	8.6976
XP_044137040.1	evgvelvLoc10136ct1	XP_044137040.1 NCK-interacting protein with SH3 domain [Bufo gargarizans]	382.525	-0.409212	0.276878	-1.47795	0.139421	0.999822	10.86	12.1704	15.8317	4.9196	9.52644	17.7352	18.6013	18.5874
KAG9486590.1	evgvelvLoc79911cd1587230t1	KAG9486590.1 hypothetical protein, partial [Eleutherodactylus coqui]	1.32546	3.04469	2.06044	1.47769	0.139492	NA	1.55231	0.634663	2.61581	1.26122	0	0	0.671961	0
KAG9490016.1	evgvelvLoc70787cd1094815t1	KAG9490016.1 hypothetical protein [Eleutherodactylus coqui]	3.73622	-1.79942	1.21782	-1.47758	0.13952	NA	0.109237	0.267969	0.276113	0	0.343726	0.518391	0.472862	1.09423
XP_040291672.1	evgvelvLoc40605cd1728768t1	XP_040291672.1 MYCBP-associated protein [Bufo bufo]	19.2681	0.822419	0.556605	1.47756	0.139525	0.999822	0.907504	1.05126	1.78412	2.02766	0.951856	0.598144	1.04757	1.13632
KAG9482200.1	evgvelvLoc32008cd410450t1	KAG9482200.1 hypothetical protein [Eleutherodactylus coqui]	42.2429	0.568451	0.3848	1.47726	0.139605	0.999822	23.5951	18.8552	16.7174	26.5774	13.9209	16.1172	16.2492	20.4124
KAG9491600.1	evgvelvLoc28127cd1535446t1	KAG9491600.1 hypothetical protein [Eleutherodactylus coqui]	410.381	0.348655	0.236017	1.47724	0.13961	0.999822	46.2292	28.1141	40.6957	13.1259	37.4091	25.6866	37.5128	12.8634
KAG9468226.1	evgvelvLoc89810cd1597129t1	KAG9468226.1 hypothetical protein [Eleutherodactylus coqui]	4.60867	-1.52615	1.03321	-1.4771	0.139649	NA	0.234078	0.382812	1.18334	0.190184	1.10483	0.740559	2.02655	2.1103
KAG8577836.1	evgvelvLoc29966cd408408t1	KAG8577836.1 hypothetical protein [Engystomops pustulosus]	124.852	0.388094	0.262818	1.47666	0.139766	0.999822	12.728	11.4844	9.24486	7.4885	7.25047	7.70644	9.72744	11.4308
XP_040278284.1	evgvelvLoc87256cd1775419t1	XP_040278284.1 LOW QUALITY PROTEIN: LIM domain only protein 7 [Bufo bufo]	2.1919	-2.31499	1.56774	-1.47664	0.139772	NA	0.578311	0	0.974517	0	1.81972	0.457404	4.00542	1.7379
XP_040290639.1	evgvelvLoc27483ct1	XP_040290639.1 cytoglobin [Bufo bufo]	1651.24	-0.341368	0.231211	-1.47643	0.139827	0.999822	185.367	172.189	125.639	266.674	245.495	181.278	241.365	462.144
KAG8565332.1	evgvelvLoc22068cd400510t1	KAG8565332.1 hypothetical protein [Engystomops pustulosus]	84.4951	-0.423028	0.286533	-1.47636	0.139846	0.999822	6.08311	3.51709	4.5041	1.44778	6.13873	4.76272	7.12839	4.00078
KAG8586685.1	evgvelvLoc87043cd465485t1	KAG8586685.1 hypothetical protein [Engystomops pustulosus]	426.2	0.395366	0.26782	1.47624	0.13988	0.999822	60.8906	75.9302	109.02	56.4295	61.6711	64.5648	75.4504	57.1824
XP_018428082.1	evgvelvLoc89131ct1	XP_018428082.1 DNA-directed RNA polymerases I, II, and III subunit RPABC2 [Nanorana parkeri]	396.261	0.472173	0.319894	1.47603	0.139936	0.999822	103.87	91.2259	81.3033	187.278	81.7096	77.5896	95.4769	113.681
KAG9477688.1	evgvelvLoc40595cd419037t1	KAG9477688.1 hypothetical protein, partial [Eleutherodactylus coqui]	9.22614	1.1477	0.77776	1.47565	0.140038	0.999822	0.162501	0.597947	0.821494	1.3863	0.0639159	0.514107	0.281372	0.89528
XP_030701912.1	evgvelvLoc8859ct1	XP_030701912.1 ras-related C3 botulinum toxin substrate 1 isoform X1 [Globicephala melas]	324.096	-0.396249	0.268539	-1.47558	0.140058	0.999822	72.6194	72.3515	113.183	4.43017	71.3592	101.936	132.822	17.1307
KAG8539065.1	evgvelvLoc68718cd68718t1	KAG8539065.1 hypothetical protein [Engystomops pustulosus]	4.94238	-1.63595	1.10897	-1.4752	0.140158	NA	1.05875	0.123678	0.509748	0	1.18982	0.837401	0.785678	1.06056
KAG2463908.1	evgvelvLoc37735ct1	KAG2463908.1 TCB1 transposase, partial [Polypterus senegalus]	11.725	1.15967	0.786225	1.47499	0.140215	0.999822	2.4837	1.10008	0.95913	0.672652	1.54677	0.163702	1.43352	0.207328
KAG8554856.1	evgvelvLoc25846cd1049874t1	KAG8554856.1 hypothetical protein [Engystomops pustulosus]	516.945	-0.452749	0.30701	-1.4747	0.140292	0.999822	32.8882	22.9169	17.6232	3.46591	28.3975	22.5295	29.3468	16.2654
XP_010225190.1	evgvelvLoc35581cd35581t1	XP_010225190.1 40S ribosomal protein S20-like [Tinamus guttatus]	37.1631	0.700659	0.475192	1.47448	0.140354	0.999822	15.2226	15.1705	18.0364	20.4847	11.975	13.5451	14.8265	8.57736
XP_044129213.1	evgvelvLoc82010cd460452t1	XP_044129213.1 dedicator of cytokinesis protein 3 isoform X3 [Bufo gargarizans]	2.16358	2.98271	2.02299	1.4744	0.140373	NA	0.378127	0.515324	0.849579	0	0	0.199381	0	0
XP_040298047.1	evgvelvLoc7739cd2091533t1	XP_040298047.1 multidrug and toxin extrusion protein 1-like [Bufo bufo]	66.0856	-0.533571	0.361972	-1.47407	0.140463	0.999822	2.10671	1.35019	1.29528	4.85741	3.13534	2.2517	2.76049	7.69975
XP_040193806.1	evgvelvLoc48361cd426803t1	XP_040193806.1 aminopeptidase B [Rana temporaria]	9.59937	1.31971	0.895335	1.47399	0.140485	0.999822	0.854895	6.99049	0.720295	7.98774	0.336253	6.08546	0.370066	2.14089
XP_040275624.1	evgvelvLoc79644cd1973662t1	XP_040275624.1 uncharacterized protein LOC120990787 [Bufo bufo]	2.217	-2.52221	1.71116	-1.47398	0.140488	NA	0.517437	0.211554	0	0	0.203522	0.818512	0.895948	1.81412
XP_033799951.1	evgvelvLoc98587cd2182381t1	XP_033799951.1 vomeronasal type-2 receptor 26-like [Geotrypetes seraphini]	2.42572	2.32608	1.57816	1.47392	0.140503	NA	0.797132	0.977723	0.335813	2.26679	0	0	0.345061	1.19774
BAF82019.1	evgvelvLoc128134cd744137t1	BAF82019.1 piggyBac transposase Uribo1 [Xenopus tropicalis]	1.08155	3.66902	2.48948	1.47381	0.140534	NA	1.11298	0.910082	0.937743	0.904272	0	0	0	0
OCT90680.1	evgvelvLoc28678cd28678t1	OCT90680.1 hypothetical protein [Xenopus laevis]	78.837	-0.484113	0.328556	-1.47346	0.140628	0.999822	12.2475	8.07312	8.0026	1.72616	10.5193	10.5765	14.4984	6.38456
XP_040295354.1	evgvelvLoc1895cd1895913t1	XP_040295354.1 unconventional myosin-Ib isoform X1 [Bufo bufo]	142.694	-0.607293	0.412316	-1.47288	0.140783	0.999822	3.9204	3.03588	2.40627	0.907058	2.47129	3.5936	4.78772	6.26775
XP_044152372.1	evgvelvLoc3862cd382304t1	XP_044152372.1 myocardin isoform X1 [Bufo gargarizans]	105.326	-1.01044	0.686031	-1.47288	0.140785	0.999822	3.7365	4.8585	0.954784	0.149304	1.06009	4.99012	4.5872	3.92696
KAI3369578.1	evgvelvLoc129241ct1	KAI3369578.1 hypothetical protein [Scortum barcoo]	4.10423	1.54049	1.04601	1.47273	0.140824	NA	2.30421	1.13049	2.71799	2.62098	0.362523	1.09348	0.797954	1.38489
KAG9487745.1	evgvelvLoc111590cd2195384t1	KAG9487745.1 hypothetical protein [Eleutherodactylus coqui]	1.35317	-2.97802	2.02218	-1.47268	0.140838	NA	0	1.00488	0	0	1.93346	3.88793	3.19182	2.46202
KAG8594599.1	evgvelvLoc46402cd424844t1	KAG8594599.1 hypothetical protein [Engystomops pustulosus]	551.732	0.451892	0.306864	1.47261	0.140855	0.999822	49.3049	31.9439	44.449	72.1609	17.9483	32.9227	30.256	142.816
XP_044152123.1	evgvelvLoc32924cd2116718t1	XP_044152123.1 rho GTPase-activating protein 44 isoform X1 [Bufo gargarizans]	1.24908	-3.50228	2.37941	-1.47191	0.141044	NA	0	0	0	0	1.10483	0.370279	2.02655	0.937912
KAG8569608.1	evgvelvLoc8419ct1	KAG8569608.1 hypothetical protein [Engystomops pustulosus]	395.366	-0.52399	0.356016	-1.47182	0.141071	0.999822	23.9675	29.1764	16.803	3.90439	20.13	28.7913	26.9387	24.3695
XP_044142903.1	evgvelvLoc19053cd19053t1	XP_044142903.1 putative nuclease HARBI1 [Bufo gargarizans]	6.74221	1.58056	1.0741	1.47152	0.14115	0.999822	5.2048	2.83732	0	3.10112	0.272959	1.37221	0	3.12821
XP_040195325.1	evgvelvLoc2972cd1510291t1	XP_040195325.1 uncharacterized protein LOC120928293 [Rana temporaria]	667.377	-0.300488	0.204226	-1.47135	0.141197	0.999822	16.0311	11.2535	10.6578	5.75604	15.2039	12.2563	17.3627	14.1932
KAG8575324.1	evgvelvLoc11702ct1	KAG8575324.1 hypothetical protein [Engystomops pustulosus]	274.904	-0.480376	0.326507	-1.47126	0.141221	0.999822	25.9847	18.1733	19.7112	5.29499	23.5301	19.5608	27.8493	27.7029
XP_040283524.1	evgvelvLoc37875ct1	XP_040283524.1 protein FAM110C [Bufo bufo]	352.776	-0.741602	0.504304	-1.47055	0.141414	0.999822	28.694	46.5993	13.4781	6.33604	13.3703	44.9155	41.2015	68.7028
XP_040279755.1	evgvelvLoc56328cd434770t1	XP_040279755.1 divergent protein kinase domain 2B [Bufo bufo]	6.91094	1.52499	1.03707	1.47048	0.141433	0.999822	0.743543	0.878217	0.41765	0.402743	0	0.261374	0.214576	1.1586
XP_044140396.1	evgvelvLoc30074ct1	XP_044140396.1 calcipressin-1 isoform X1 [Bufo gargarizans]	263.426	0.416117	0.283085	1.46994	0.141579	0.999822	41.2158	29.9919	45.5587	13.8249	31.7285	27.6143	23.6795	21.2112
KAG9472820.1	evgvelvLoc7156cd7156t1	KAG9472820.1 hypothetical protein [Eleutherodactylus coqui]	39.4561	0.73208	0.498225	1.46938	0.141731	0.999822	12.5248	9.91117	12.2549	26.5893	13.031	8.30846	8.04512	10.9273
XP_044149281.1	evgvelvLoc13478cd391920t1	XP_044149281.1 translocon-associated protein subunit alpha isoform X2 [Bufo gargarizans]	63.6277	0.546423	0.371911	1.46923	0.14177	0.999822	48.0641	34.3893	35.4345	17.3068	37.3802	17.2797	42.0847	13.6779
XP_044133783.1	evgvelvLoc25035cd1919053t1	XP_044133783.1 malonyl-CoA-acyl carrier protein transacylase, mitochondrial [Bufo gargarizans]	134.229	0.425623	0.289738	1.46899	0.141834	0.999822	9.70295	7.05254	9.08362	11.5749	6.11841	6.63892	9.80046	10.0281
KAG9491312.1	evgvelvLoc32032cd410474t1	KAG9491312.1 hypothetical protein [Eleutherodactylus coqui]	158.313	-0.832668	0.566843	-1.46896	0.141844	0.999822	6.30687	16.9376	1.51081	2.16021	2.2861	16.3831	9.04682	18.0238
XP_018429005.1	evgvelvLoc47726cd1735889t1	XP_018429005.1 cyclic nucleotide-gated cation channel beta-3, partial [Nanorana parkeri]	3.29348	1.82257	1.24077	1.46891	0.141858	NA	0.536252	0.292329	0.753036	1.01662	0.28123	0	0.154755	0.716224
KAI2645502.1	evgvelvLoc84468cd462910t1	KAI2645502.1 putative RNA-directed DNA polymerase from transposon BS [Labeo rohita]	3.72963	-1.75069	1.19198	-1.46873	0.141907	NA	0.743543	0.202665	0.835301	0	1.75473	1.17618	1.07288	0.993083
XP_018103082.1	evgvelvLoc29388ct1	XP_018103082.1 keratin, type II cytoskeletal 1 [Xenopus laevis]	2040.21	0.404919	0.275819	1.46806	0.142088	0.999822	1230.45	1152.35	980.029	3202.08	1184	847.083	1040.53	2485.41
XP_018094048.1	evgvelvLoc53326cd1741489t1	XP_018094048.1 dynein heavy chain 9, axonemal isoform X1 [Xenopus laevis]	7.85345	1.23132	0.839083	1.46745	0.142253	0.999822	0.366384	0.524287	0.385873	1.63724	0.144109	0.507122	0.1586	0.642266
XP_044161501.1	evgvelvLoc26827cd237088t1	XP_044161501.1 alpha-tubulin N-acetyltransferase 1 isoform X1 [Bufo gargarizans]	81.941	0.475496	0.324037	1.46741	0.142265	0.999822	4.71621	3.97156	3.97366	8.0068	2.7133	4.17558	3.6565	7.05113
KAG8535670.1	evgvelvLoc18497cd634500t1	KAG8535670.1 hypothetical protein [Engystomops pustulosus]	18.4828	0.942224	0.642145	1.46731	0.142292	0.999822	3.05109	3.32651	0.514142	7.10633	1.76011	3.37848	0	4.68633
KAG9484011.1	evgvelvLoc50388cd666391t1	KAG9484011.1 hypothetical protein, partial [Eleutherodactylus coqui]	3.05916	-2.46028	1.67693	-1.46713	0.14234	NA	0	4.52197	0	0	0.483364	4.37392	1.59591	3.07752
KAG8583535.1	evgvelvLoc50122ct1	KAG8583535.1 hypothetical protein [Engystomops pustulosus]	6.0905	1.3772	0.938708	1.46712	0.142343	0.999822	8.15788	4.10505	3.17237	2.54928	2.46824	0.992664	4.88959	0.628601
UGY75777.1	evgvelvLoc17396cd17396t1	UGY75777.1 sodefrin precursor-like factor C [Plectrohyla sagorum]	48.1067	0.592058	0.403686	1.46663	0.142477	0.999822	15.0747	13.2644	5.66032	0.399387	7.99162	9.46064	5.53248	0.164135
XP_040297454.1	evgvelvLoc39720ct1	XP_040297454.1 ermin [Bufo bufo]	17.0613	0.840416	0.573126	1.46637	0.142547	0.999822	1.97449	1.81636	0.72783	3.60952	0.582464	1.46408	0.747873	2.71955
KAF7237725.1	evgvelvLoc13052cd2096846t1	KAF7237725.1 hypothetical protein [Varanus komodoensis]	44.3455	0.651104	0.444031	1.46635	0.142553	0.999822	26.0644	21.3129	20.2269	46.8119	16.1871	26.5826	13.658	26.7959
XP_040277430.1	evgvelvLoc2922cd381364t1	XP_040277430.1 ras-specific guanine nucleotide-releasing factor 2 isoform X1 [Bufo bufo]	161.692	-0.451629	0.307997	-1.46634	0.142555	0.999822	3.85745	3.2326	3.75478	0.856524	3.07217	5.05968	4.95756	3.43203
KAG8577472.1	evgvelvLoc20760ct1	KAG8577472.1 hypothetical protein [Engystomops pustulosus]	19.0405	0.780572	0.532326	1.46634	0.142555	0.999822	1.66498	0.972467	1.28259	0.154601	0.711013	0.451502	1.15317	0.190608
XP_040266480.1	evgvelvLoc4761cd383203t1	XP_040266480.1 LOW QUALITY PROTEIN: calcium-transporting ATPase type 2C member 2 [Bufo bufo]	2287.64	0.323263	0.22048	1.46618	0.142599	0.999822	83.741	105.227	59.054	11.1162	64.105	106.291	53.7446	11.421
XP_006000048.1	evgvelvLoc1239cd379681t1	XP_006000048.1 telethonin-like [Latimeria chalumnae]	59.0913	1.0088	0.688062	1.46615	0.142608	0.999822	7.17943	18.2466	30.8993	0	9.76905	10.743	4.19976	0
KAG9478015.1	evgvelvLoc22852cd401294t1	KAG9478015.1 hypothetical protein [Eleutherodactylus coqui]	339.348	-0.357934	0.24422	-1.46563	0.14275	0.999822	29.5566	14.7269	16.602	6.16925	24.8799	21.1437	22.4378	18.6694
XP_040264894.1	evgvelvLoc49488cd1329495t1	XP_040264894.1 putative ATP-dependent RNA helicase TDRD12 [Bufo bufo]	4.0112	-1.75069	1.19494	-1.46509	0.142896	NA	0	0.554418	0.142817	0.413159	0.400026	1.2066	1.4675	0.679178
ACI66028.1	evgvelvLoc35522cd1315529t1	ACI66028.1 Transposable element Tcb1 transposase [Salmo salar]	2.84407	2.05485	1.40258	1.46505	0.142908	NA	1.69749	0.34701	1.07267	0.172397	0.500752	0	0.551105	0
KAG9479687.1	evgvelvLoc29897cd408339t1	KAG9479687.1 hypothetical protein [Eleutherodactylus coqui]	411.743	0.348387	0.237924	1.46428	0.143118	0.999822	19.2277	20.3605	24.3723	20.0462	15.7056	19.021	22.1954	19.7151
XP_044153437.1	evgvelvLoc34442cd877691t1	XP_044153437.1 microfibrillar-associated protein 5 [Bufo gargarizans]	146.071	0.634483	0.433362	1.4641	0.143168	0.999822	23.9371	42.9915	34.9343	10.9397	11.2645	73.0255	10.9169	13.2735
KAG8548164.1	evgvelvLoc24297cd867546t1	KAG8548164.1 hypothetical protein [Engystomops pustulosus]	14.5498	0.988424	0.675175	1.46395	0.143207	0.999822	4.5236	4.5867	3.0491	0.147014	1.28106	2.86228	2.81976	0
XP_040297355.1	evgvelvLoc27190cd643193t1	XP_040297355.1 WAP, Kazal, immunoglobulin, Kunitz and NTR domain-containing protein 1 [Bufo bufo]	24.114	-0.67049	0.458046	-1.4638	0.143247	0.999822	1.03012	1.15266	0.86793	0.39645	1.45009	1.75815	1.26734	1.52066
KAG8559507.1	evgvelvLoc59061ct1	KAG8559507.1 hypothetical protein [Engystomops pustulosus]	848.102	0.472854	0.32305	1.46372	0.143271	0.999822	163.48	310.767	302.462	131.227	180.309	299.26	141.048	128.025
PIO15492.1	evgvelvLoc40698ct1	PIO15492.1 hypothetical protein, partial [Lithobates catesbeianus]	71.0448	0.559137	0.382024	1.46362	0.143298	0.999822	75.701	67.5281	55.4988	67.097	58.7771	60.6518	51.9202	37.4227
KAG8598482.1	evgvelvLoc20322cd398764t1	KAG8598482.1 hypothetical protein [Engystomops pustulosus]	1365.55	-0.347149	0.237274	-1.46308	0.143446	0.999822	106.77	55.9727	74.306	17.5479	100.753	65.253	94.9502	59.6119
XP_044149723.1	evgvelvLoc25445ct1	XP_044149723.1 uncharacterized protein C9orf152 homolog [Bufo gargarizans]	48.2733	-0.551431	0.376948	-1.46289	0.143499	0.999822	3.8366	7.54887	5.3539	0.292234	4.71575	10.9052	8.51151	1.08089
XP_043079632.1	evgvelvLoc45666cd424108t1	XP_043079632.1 succinate dehydrogenase [ubiquinone] iron-sulfur subunit, mitochondrial isoform X2 [Puntigrus tetrazona]	51.2348	0.589453	0.402946	1.46286	0.143506	0.999822	8.67467	14.8959	15.8359	16.6803	7.73383	13.9508	10.2639	11.0067
LAA38891.1	evgvelvLoc59354cd1953372t1	LAA38891.1 hypothetical protein, partial [Micrurus corallinus]	2.0202	-2.78832	1.90655	-1.4625	0.143605	NA	1.52555	0	0	0	0.800051	1.6088	0.44025	3.56568
XP_040268024.1	evgvelvLoc49163ct1	XP_040268024.1 NADH dehydrogenase [ubiquinone] 1 beta subcomplex subunit 1 [Bufo bufo]	39.6233	0.725071	0.495779	1.46249	0.143608	0.999822	12.4185	20.7323	24.8502	22.2816	12.2113	20.8721	13.8872	9.32976
KAG9469374.1	evgvelvLoc52739cd431181t1	KAG9469374.1 hypothetical protein [Eleutherodactylus coqui]	27.5943	-0.676428	0.462543	-1.46241	0.143629	0.999822	12.9036	7.91345	6.98912	4.86753	14.5009	13.1218	22.3427	9.23257
PKK32697.1	evgvelvLoc47068ct1	PKK32697.1 family with sequence similarity 3, member B, transcript variant X2 [Columba livia]	10.0018	1.06806	0.730455	1.46219	0.143689	0.999822	17.2048	18.0879	13.4605	5.9908	12.5675	4.85992	11.7033	2.46202
JAQ93685.1	evgvelvLoc96422cd1376429t1	JAQ93685.1 Transposase [Fundulus heteroclitus]	10.1092	1.12862	0.77192	1.4621	0.143714	0.999822	1.67341	1.19731	0.881213	4.75865	0.329099	1.32355	0.724384	2.09534
XP_040265407.1	evgvelvLoc125603ct1	XP_040265407.1 synaptotagmin-1-like isoform X2 [Bufo bufo]	1.6444	2.56335	1.75346	1.46188	0.143775	NA	0.443517	1.08799	0.186844	0.360349	0	0.175395	0	0.222137
XP_040288669.1	evgvelvLoc31481ct1	XP_040288669.1 protein DEK isoform X2 [Bufo bufo]	519.498	0.39418	0.269643	1.46186	0.143779	0.999822	80.1177	51.294	74.736	191.885	64.7564	45.4366	79.2714	152.792
XP_039700456.1	evgvelvLoc1343cd2085137t1	XP_039700456.1 neuropilin-2 isoform X1 [Pteropus giganteus]	17.853	-0.942336	0.644693	-1.46168	0.143829	0.999822	4.51083	5.95836	3.21591	0.845761	3.82142	10.7033	4.8065	12.1653
KAG9472861.1	evgvelvLoc19804cd1707967t1	KAG9472861.1 hypothetical protein [Eleutherodactylus coqui]	319.713	-0.4631	0.316879	-1.46144	0.143894	0.999822	20.7003	13.5771	16.8889	3.1951	22.0414	16.5021	18.2525	15.7022
XP_039537119.1	evgvelvLoc63429cd63429t1	XP_039537119.1 uncharacterized protein LOC120485411 [Pimephales promelas]	4.32899	-1.8301	1.25279	-1.46081	0.144067	NA	2.37307	0.277209	0.571269	0	0.800051	1.34067	3.2285	2.71671
XP_040297199.1	evgvelvLoc9721cd2093515t1	XP_040297199.1 LOW QUALITY PROTEIN: villin-1 [Bufo bufo]	69.6392	0.534714	0.366056	1.46075	0.144085	0.999822	2.10162	2.56318	2.22091	2.37317	1.42908	2.84552	1.69613	1.64135
KAI4888765.1	evgvelvLoc2173cd618176t1	KAI4888765.1 hypothetical protein [Prochilodus magdalenae]	6.82348	-1.30342	0.892315	-1.46072	0.144092	0.999822	0.578311	1.41866	0.487259	0.156622	0.454931	2.43949	2.00271	2.31719
XP_040293006.1	evgvelvLoc5417cd2089211t1	XP_040293006.1 zinc finger protein 217 [Bufo bufo]	228.042	-0.391778	0.268245	-1.46052	0.144147	0.999822	3.91459	13.5858	3.04648	1.33534	4.04322	14.2045	4.57914	4.60974
KAG8549854.1	evgvelvLoc24140cd867389t1	KAG8549854.1 hypothetical protein [Engystomops pustulosus]	14.1884	1.01552	0.695321	1.46051	0.14415	0.999822	8.13624	1.66325	4.62728	0	2.88018	0.8044	3.1698	0
XP_040292958.1	evgvelvLoc45222cd423664t1	XP_040292958.1 mitochondrial import inner membrane translocase subunit Tim10 [Bufo bufo]	116.163	0.419253	0.287149	1.46006	0.144275	0.999822	37.6866	31.3523	48.3198	25.827	31.9665	27.9931	34.3298	26.9181
XP_018414354.1	evgvelvLoc40360cd1547679t1	XP_018414354.1 ectodysplasin-A receptor-associated adapter protein isoform X1 [Nanorana parkeri]	29.2649	-0.729989	0.50006	-1.4598	0.144345	0.999822	27.5704	12.5829	11.3447	2.6047	25.219	22.8205	15.5428	19.9102
KAG8598828.1	evgvelvLoc15247cd393689t1	KAG8598828.1 hypothetical protein [Engystomops pustulosus]	1084.43	-0.276752	0.189612	-1.45957	0.144408	0.999822	49.2747	35.5774	35.4255	23.783	60.2192	41.3232	49.034	46.8265
XP_040278053.1	evgvelvLoc26448cd404890t1	XP_040278053.1 uncharacterized protein LOC120993641 [Bufo bufo]	271.477	0.486028	0.333006	1.45952	0.144423	0.999822	26.4476	18.9088	22.1668	68.5145	16.5569	20.2611	25.2948	41.7503
XP_040262893.1	evgvelvLoc43902cd1937920t1	XP_040262893.1 sulfhydryl oxidase 1 isoform X1 [Bufo bufo]	19.8964	-0.83695	0.573474	-1.45944	0.144445	0.999822	6.93974	5.20174	3.41081	0.469867	7.9613	5.48885	8.26117	4.63439
KAG8597027.1	evgvelvLoc27950cd238211t1	KAG8597027.1 hypothetical protein [Engystomops pustulosus]	11.4385	0.91569	0.62746	1.45936	0.144466	0.999822	1.41119	1.84629	1.42681	1.94916	0.666071	1.00454	1.22175	1.27224
XP_044143190.1	evgvelvLoc57071cd1564390t1	XP_044143190.1 ubiquinol-cytochrome-c reductase complex assembly factor 2 [Bufo gargarizans]	521.755	0.44038	0.30187	1.45884	0.14461	0.999822	88.4816	89.6858	98.8183	157.82	72.3234	89.4832	95.555	104.559
KAG9471118.1	evgvelvLoc27622cd870871t1	KAG9471118.1 hypothetical protein [Eleutherodactylus coqui]	24.0128	-0.779984	0.534836	-1.45836	0.144741	0.999822	1.96032	1.74868	1.35137	0.434379	2.10285	2.46666	1.92859	3.74881
XP_044133543.1	evgvelvLoc63349cd63349t1	XP_044133543.1 prolyl 3-hydroxylase 1 [Bufo gargarizans]	26.4952	-0.83765	0.574495	-1.45806	0.144823	0.999822	4.67586	5.73518	1.66678	0.876703	3.67828	5.40517	6.07223	7.20591
XP_040266118.1	evgvelvLoc2853cd213114t1	XP_040266118.1 pleckstrin homology domain-containing family A member 7 isoform X4 [Bufo bufo]	1061.87	-0.265438	0.182069	-1.45789	0.14487	0.999822	23.9714	18.0796	16.1748	8.4315	22.4695	23.2636	23.8883	17.7711
XP_044131471.1	evgvelvLoc28141cd1716304t1	XP_044131471.1 SWI/SNF-related matrix-associated actin-dependent regulator of chromatin subfamily B member 1 [Bufo gargarizans]	492.49	0.37111	0.25461	1.45756	0.144961	0.999822	44.2851	36.1396	38.3574	39.0752	34.3494	30.473	43.2477	33.8029
KAG8564333.1	evgvelvLoc4546cd1028574t1	KAG8564333.1 hypothetical protein [Engystomops pustulosus]	183.718	-0.676684	0.464286	-1.45747	0.144986	0.999822	4.631	11.0649	1.71571	1.0674	2.55785	9.97528	6.14193	7.33671
KAG8551956.1	evgvelvLoc27580ct1	KAG8551956.1 hypothetical protein [Engystomops pustulosus]	4707.03	1.93476	1.32752	1.45742	0.145	0.999822	104.377	911.759	644.468	6.38541	289.81	936.456	61.3899	0.0884558
XP_040288412.1	evgvelvLoc1271ct1	XP_040288412.1 protein scribble homolog isoform X15 [Bufo bufo]	1802.18	-0.402178	0.275973	-1.45731	0.14503	0.999822	42.9182	36.0316	41.4541	6.51914	46.5764	47.4921	41.1644	25.5034
KAG8556625.1	evgvelvLoc39851cd1063879t1	KAG8556625.1 hypothetical protein [Engystomops pustulosus]	136.714	-0.354272	0.243128	-1.45714	0.145076	0.999822	13.7067	13.4096	14.1265	7.6563	16.1737	17.8103	19.6012	16.9174
XP_044148418.1	evgvelvLoc78248ct1	XP_044148418.1 otoraplin [Bufo gargarizans]	62.2127	0.517649	0.35526	1.4571	0.145089	0.999822	8.87034	9.42927	8.03427	22.5218	5.05897	9.82215	7.10359	18.8816
XP_040266209.1	evgvelvLoc43683cd1067711t1	XP_040266209.1 dihydroorotate dehydrogenase (quinone), mitochondrial [Bufo bufo]	117.964	0.432238	0.296688	1.45687	0.145151	0.999822	5.40234	8.9544	8.85749	8.24477	4.65178	8.25705	6.57324	7.67857
KAG9489273.1	evgvelvLoc30839cd1719002t1	KAG9489273.1 hypothetical protein [Eleutherodactylus coqui]	7.74582	-1.50123	1.03085	-1.4563	0.145309	0.999822	0.399646	0.653582	0.134689	0	0.37726	0.758621	0.484395	1.92158
KAG8550432.1	evgvelvLoc44242cd1732405t1	KAG8550432.1 hypothetical protein [Engystomops pustulosus]	31.4371	0.639328	0.439051	1.45616	0.145349	0.999822	4.29002	5.40809	3.76518	7.84251	3.37476	3.53448	3.4046	5.37168
XP_031747694.1	evgvelvLoc26063ct1	XP_031747694.1 uncharacterized protein LOC116406857 [Xenopus tropicalis]	10.067	-1.39348	0.956962	-1.45615	0.145352	0.999822	0.72418	0.107666	0.998445	0	1.03578	0.624846	0.569967	0.791363
KAG8594510.1	evgvelvLoc47269cd1941287t1	KAG8594510.1 hypothetical protein [Engystomops pustulosus]	376.299	0.897884	0.616647	1.45607	0.145372	0.999822	17.8192	92.6502	67.5097	5.49157	40.8926	92.2412	6.80921	3.07752
KAG8545159.1	evgvelvLoc25719cd868968t1	KAG8545159.1 hypothetical protein [Engystomops pustulosus]	43.8943	-0.664217	0.456277	-1.45573	0.145467	0.999822	3.03279	3.40988	3.25799	0.123204	4.29436	5.69697	3.28207	1.06329
OCT90680.1	evgvelvLoc110169cd1390176t1	OCT90680.1 hypothetical protein [Xenopus laevis]	2.60036	-2.84206	1.95266	-1.45548	0.145537	NA	0.884816	0	0	0	1.39209	1.63293	1.78742	0
KAG8581118.1	evgvelvLoc34610cd650613t1	KAG8581118.1 hypothetical protein [Engystomops pustulosus]	578.462	0.348675	0.239596	1.45526	0.145597	0.999822	31.7761	26.1269	29.4356	33.1396	27.7589	20.5505	30.3476	31.9476
XP_040261461.1	evgvelvLoc18164cd228425t1	XP_040261461.1 xaa-Pro aminopeptidase 2 [Bufo bufo]	76.9072	0.494005	0.339551	1.45488	0.145703	0.999822	2.99717	1.98905	1.61032	4.41149	1.23012	1.37423	1.42903	7.658
KAG8556662.1	evgvelvLoc31553cd1719716t1	KAG8556662.1 hypothetical protein [Engystomops pustulosus]	225.303	-0.559665	0.384822	-1.45435	0.14585	0.999822	23.9514	26.3023	12.7587	4.10109	13.9365	31.9385	27.8481	23.3974
XP_044137017.1	evgvelvLoc29672cd872921t1	XP_044137017.1 tyrosine--tRNA ligase, mitochondrial [Bufo gargarizans]	104.424	0.430049	0.295704	1.45432	0.145857	0.999822	6.16866	5.20174	6.3885	6.68255	5.25698	3.91334	5.95249	6.11482
XP_044126313.1	evgvelvLoc33287cd1057315t1	XP_044126313.1 LOW QUALITY PROTEIN: B(0,+)-type amino acid transporter 1 [Bufo gargarizans]	50.8296	0.684028	0.470467	1.45393	0.145965	0.999822	2.54362	1.5847	2.80649	4.67455	2.33444	0.958012	3.14594	1.9413
XP_044153416.1	evgvelvLoc66941ct1	XP_044153416.1 NADH dehydrogenase [ubiquinone] 1 beta subcomplex subunit 8, mitochondrial [Bufo gargarizans]	1275.53	0.431987	0.297124	1.45389	0.145976	0.999822	199.133	232.431	264.179	228.535	201.495	234.215	181.655	176.472
KAG9490753.1	evgvelvLoc38576cd38576t1	KAG9490753.1 hypothetical protein [Eleutherodactylus coqui]	2.91819	1.92951	1.32734	1.45367	0.146039	NA	2.05771	0.560865	2.88956	3.90099	1.07914	0	1.18765	0.687075
XP_044160710.1	evgvelvLoc6389cd622392t1	XP_044160710.1 28 kDa heat- and acid-stable phosphoprotein [Bufo gargarizans]	224.784	0.531049	0.365319	1.45366	0.14604	0.999822	38.9068	40.1953	48.2904	47.9264	36.6946	35.2396	46.3606	23.6773
CAH17861.1	evgvelvLoc79135ct1	CAH17861.1 putative transposase [Xenopus tropicalis]	2.89039	-2.15247	1.48078	-1.4536	0.146056	NA	1.51251	0	0.637184	0	0.892365	1.19629	2.94629	1.13632
KAG8567603.1	evgvelvLoc19274cd229535t1	KAG8567603.1 hypothetical protein [Engystomops pustulosus]	63.6991	-0.698628	0.480633	-1.45356	0.146069	0.999822	4.30119	4.836	2.32971	1.24808	2.71892	5.16366	5.85166	9.84808
KAG8591527.1	evgvelvLoc74379ct1	KAG8591527.1 hypothetical protein [Engystomops pustulosus]	241.979	0.437785	0.301183	1.45355	0.146072	0.999822	39.7871	36.4186	49.5336	49.3739	34.1015	34.1303	45.5851	35.2944
KAG9470957.1	evgvelvLoc17889cd396331t1	KAG9470957.1 hypothetical protein [Eleutherodactylus coqui]	30.8955	0.657775	0.452544	1.4535	0.146084	0.999822	3.47962	3.65822	3.56	0.336562	1.36863	3.27635	2.43869	0.414947
KAG8580567.1	evgvelvLoc41594cd1321601t1	KAG8580567.1 hypothetical protein [Engystomops pustulosus]	328.208	0.45721	0.314641	1.45312	0.146192	0.999822	116.215	101.148	100.884	206.012	100.078	90.525	102.519	131.406
XP_016854856.1	evgvelvLoc55452cd1562771t1	XP_016854856.1 uncharacterized protein LOC107983912 [Anolis carolinensis]	2.79512	-2.42854	1.6713	-1.45309	0.1462	NA	0.170485	0	0	0.138516	0.938789	0	1.77118	0.512328
XP_044149634.1	evgvelvLoc43877ct1	XP_044149634.1 dynein axonemal assembly factor 5 [Bufo gargarizans]	2.44874	-2.31511	1.59367	-1.45269	0.14631	NA	0.627529	1.53939	0	0	0.987297	1.98533	1.62986	5.0288
XP_044137329.1	evgvelvLoc9809ct1	XP_044137329.1 sodium- and chloride-dependent betaine transporter-like [Bufo gargarizans]	301.191	0.352394	0.24265	1.45227	0.146426	0.999822	11.1972	34.1303	7.54739	1.39366	7.1591	34.4073	6.22894	1.67051
XP_044138322.1	evgvelvLoc317ct1	XP_044138322.1 myosin-10-like isoform X3 [Bufo gargarizans]	1904.25	-0.687924	0.473712	-1.4522	0.146446	0.999822	26.278	29.486	13.0837	5.99988	13.4571	26.7661	35.7818	61.0272
KAG8579400.1	evgvelvLoc44447cd1938465t1	KAG8579400.1 hypothetical protein [Engystomops pustulosus]	2.05851	-2.4557	1.69115	-1.45209	0.146477	NA	0	0	0.730888	0.7048	4.77678	0.686106	1.50203	4.34474
XP_040179866.1	evgvelvLoc21398cd1301405t1	XP_040179866.1 E3 ubiquitin-protein ligase XIAP isoform X3 [Rana temporaria]	9.17485	1.12743	0.776425	1.45208	0.146479	0.999822	3.68674	5.1249	4.65941	1.4977	2.32015	4.37392	1.59591	0.369303
XP_040286033.1	evgvelvLoc64904cd64904t1	XP_040286033.1 piggyBac transposable element-derived protein 4-like [Bufo bufo]	5.71191	1.52889	1.05302	1.45191	0.146528	0.999822	1.28234	3.84477	3.24133	2.43105	3.02628	0.338081	1.1102	0.856354
KAG8572844.1	evgvelvLoc9886ct1	KAG8572844.1 hypothetical protein [Engystomops pustulosus]	167.633	-0.516945	0.356147	-1.45149	0.146642	0.999822	9.00665	5.6895	3.28948	1.66455	5.41267	7.64338	9.20314	5.61456
XP_040268686.1	evgvelvLoc24cd1024052t1	XP_040268686.1 nesprin-2 [Bufo bufo]	3183.98	-0.273498	0.188446	-1.45134	0.146685	0.999822	15.8373	17.6182	11.8794	14.2796	14.9317	19.178	18.1633	34.9301
KAG9466323.1	evgvelvLoc33560cd649563t1	KAG9466323.1 hypothetical protein [Eleutherodactylus coqui]	1.7609	-2.56337	1.76622	-1.45133	0.146687	NA	0.491565	0	0	0.399387	1.54677	1.16638	2.12788	0.492404
KAG9494162.1	evgvelvLoc38307cd881556t1	KAG9494162.1 hypothetical protein [Eleutherodactylus coqui]	15.1439	1.09717	0.756312	1.45068	0.146868	0.999822	2.52516	1.65186	0.595724	1.80545	0.317829	0.719001	1.83639	1.01179
KAG8562180.1	evgvelvLoc10143cd1904161t1	KAG8562180.1 hypothetical protein [Engystomops pustulosus]	21.9665	0.674638	0.465078	1.45059	0.146894	0.999822	1.41674	1.68504	1.79052	0.889464	0.861191	0.916805	1.1708	1.16113
XP_040297386.1	evgvelvLoc11195cd627198t1	XP_040297386.1 uncharacterized protein LOC121008756 [Bufo bufo]	79.6945	0.431785	0.297672	1.45054	0.146908	0.999822	1.60025	1.63063	1.47276	2.2203	0.890875	1.57724	1.1936	2.7374
KAG8546879.1	evgvelvLoc41511cd1935529t1	KAG8546879.1 hypothetical protein [Engystomops pustulosus]	337.542	0.372096	0.256533	1.45048	0.146924	0.999822	51.429	28.7225	48.9511	51.0573	40.2237	27.4304	47.3479	45.2814
KAG1956953.1	evgvelvLoc41526cd41526t1	KAG1956953.1 retrotransposable element [Pimephales promelas]	18.274	0.734621	0.506636	1.45	0.147059	0.999822	2.08108	1.58434	1.08833	0.816265	0.790318	1.0784	0.869789	0.934489
XP_040286885.1	evgvelvLoc41530cd1321537t1	XP_040286885.1 lymphokine-activated killer T-cell-originated protein kinase isoform X2 [Bufo bufo]	235.712	0.329423	0.227238	1.44968	0.147147	0.999822	15.4998	15.6436	12.1639	27.3454	11.1479	12.0491	13.2657	33.0044
XP_044153075.1	evgvelvLoc18288cd2102082t1	XP_044153075.1 Na(+)/H(+) exchange regulatory cofactor NHE-RF1 [Bufo gargarizans]	378.884	-0.309211	0.213325	-1.44948	0.147202	0.999822	32.6473	22.6762	18.4423	27.1282	37.2099	28.2425	30.5933	48.9617
KAG8574635.1	evgvelvLoc33561cd1721724t1	KAG8574635.1 hypothetical protein [Engystomops pustulosus]	636.455	-0.659681	0.455167	-1.44932	0.147249	0.999822	93.4841	78.5726	33.8068	6.94341	46.403	93.5577	71.9117	67.2314
XP_041428581.1	evgvelvLoc49648cd428090t1	XP_041428581.1 uncharacterized protein LOC121396972 [Xenopus laevis]	6.76341	-1.30191	0.898416	-1.44912	0.147304	0.999822	0.291298	0.535937	0.306793	0	0.802027	0.691188	0.756579	0.218846
XP_044125902.1	evgvelvLoc27110cd2110904t1	XP_044125902.1 transcription factor PU.1 isoform X1 [Bufo gargarizans]	46.3681	-0.561809	0.387698	-1.44909	0.147313	0.999822	5.09247	4.07736	2.68168	1.72397	4.67368	5.53821	4.31699	7.65174
XP_044129445.1	evgvelvLoc22521cd638524t1	XP_044129445.1 leucine-rich repeat and WD repeat-containing protein 1 [Bufo gargarizans]	216.915	0.345998	0.238772	1.44907	0.147318	0.999822	8.11866	5.54823	7.76569	8.73128	5.36843	5.49067	7.43625	9.66473
KAG8548794.1	evgvelvLoc25313cd25313t1	KAG8548794.1 hypothetical protein [Engystomops pustulosus]	11.6486	0.947998	0.654264	1.44895	0.14735	0.999822	3.90002	2.98973	3.49135	1.78239	3.25971	1.54232	1.68823	0.976669
KAG9469078.1	evgvelvLoc21897cd1915915t1	KAG9469078.1 hypothetical protein [Eleutherodactylus coqui]	340.124	0.394026	0.272017	1.44853	0.147468	0.999822	17.6752	14.7551	20.3158	12.9033	14.0288	12.6862	22.0629	10.3061
XP_018416008.1	evgvelvLoc66058cd1090086t1	XP_018416008.1 ribonuclease H1-like [Nanorana parkeri]	396.461	0.342189	0.236282	1.44822	0.147554	0.999822	41.398	64.5062	47.904	90.0786	34.1034	55.5084	47.685	89.7005
KAG9486197.1	evgvelvLoc12031cd390473t1	KAG9486197.1 hypothetical protein [Eleutherodactylus coqui]	97.7494	-0.626786	0.432822	-1.44814	0.147578	0.999822	4.08066	4.36091	2.51906	0.6237	2.76511	5.33659	4.47729	4.978
KAG8558057.1	evgvelvLoc64486cd1752649t1	KAG8558057.1 hypothetical protein [Engystomops pustulosus]	2.81828	-2.36711	1.63525	-1.44755	0.147742	NA	0	0	0	0.275439	0.0888946	0.178756	0.0978334	1.69794
KAG8579528.1	evgvelvLoc9366ct1	KAG8579528.1 hypothetical protein [Engystomops pustulosus]	126.757	-0.698755	0.482769	-1.44739	0.147787	0.999822	4.36244	9.92604	2.19736	0.924626	2.20078	10.6512	6.36311	7.83729
KAG9464980.1	evgvelvLoc12551cd628554t1	KAG9464980.1 hypothetical protein [Eleutherodactylus coqui]	2158.44	-0.328372	0.22689	-1.44727	0.14782	0.999822	204.78	142.929	180.766	88.2391	295.334	137.781	297.533	172.028
XP_040274957.1	evgvelvLoc32508cd242769t1	XP_040274957.1 extracellular superoxide dismutase [Cu-Zn]-like [Bufo bufo]	1306.09	0.399732	0.276202	1.44725	0.147828	0.999822	163.36	84.3609	133.785	182.903	143.944	72.744	139.137	135.783
KAI4878047.1	evgvelvLoc83032cd83032t1	KAI4878047.1 hypothetical protein [Prochilodus magdalenae]	2.88119	2.00494	1.38567	1.44691	0.147923	NA	1.53881	0.209715	0.648266	1.25025	0.201752	0.405697	0	0.513813
XP_044142429.1	evgvelvLoc71280cd449722t1	XP_044142429.1 NADH dehydrogenase [ubiquinone] 1 subunit C2-like [Bufo gargarizans]	341.309	0.476334	0.329548	1.44542	0.14834	0.999822	120.741	127.369	160.75	169.24	116.007	139.966	106.128	115.869
XP_040283893.1	evgvelvLoc8754cd219015t1	XP_040283893.1 protein IWS1 homolog isoform X5 [Bufo bufo]	265.818	0.370293	0.256209	1.44527	0.148381	0.999822	20.6709	19.651	19.7527	20.5497	17.649	17.4791	17.896	19.1911
KAE8606559.1	evgvelvLoc74579cd1354586t1	KAE8606559.1 hypothetical protein [Xenopus tropicalis]	3.48297	-1.70909	1.18287	-1.44487	0.148495	NA	0.213724	0.174762	0.540222	0.173646	0.336253	1.85945	1.1102	1.07044
KAG7467865.1	evgvelvLoc94357cd1374364t1	KAG7467865.1 hypothetical protein [Megalops atlanticus]	2.27149	-2.38859	1.65358	-1.4445	0.148599	NA	0	0.145284	0	0.288713	0.419304	0.281055	1.23058	0.533932
KAG8560182.1	evgvelvLoc11201cd1291208t1	KAG8560182.1 hypothetical protein [Engystomops pustulosus]	27.4408	-0.880707	0.609748	-1.44438	0.148633	0.999822	2.53054	2.21193	1.76451	0.141794	2.40252	2.41558	3.17293	3.14672
XP_044155250.1	evgvelvLoc66884cd1346891t1	XP_044155250.1 DPY30 domain-containing protein 1-like [Bufo gargarizans]	12.1993	0.985573	0.682522	1.44402	0.148734	0.999822	1.17976	1.50062	1.2149	2.44957	0.309353	1.65885	0.907894	1.18177
KAG8555912.1	evgvelvLoc26313ct1	KAG8555912.1 hypothetical protein [Engystomops pustulosus]	2288.06	0.263195	0.182311	1.44366	0.148835	0.999822	314.601	309.835	233.202	118.313	230.286	298.41	217.995	155.368
KAG9483405.1	evgvelvLoc47878ct1	KAG9483405.1 hypothetical protein [Eleutherodactylus coqui]	28.1914	-0.76002	0.526495	-1.44355	0.148866	0.999822	1.631	1.22253	2.17582	3.97546	5.23905	2.68751	3.53012	5.58209
KAG8580053.1	evgvelvLoc15668cd1039696t1	KAG8580053.1 hypothetical protein [Engystomops pustulosus]	48.4217	-0.713824	0.494517	-1.44348	0.148886	0.999822	9.09624	12.6221	4.18041	5.59888	6.28825	11.7728	13.6025	35.3426
XP_040280067.1	evgvelvLoc25592ct1	XP_040280067.1 serine--tRNA ligase, cytoplasmic isoform X1 [Bufo bufo]	1077.56	0.324498	0.22481	1.44343	0.148898	0.999822	60.8962	48.2344	60.2252	53.4709	43.173	46.7924	64.337	53.0637
KAG9474158.1	evgvelvLoc30300cd408742t1	KAG9474158.1 hypothetical protein [Eleutherodactylus coqui]	75.5877	-0.53785	0.37262	-1.44343	0.148899	0.999822	2.21204	3.56733	1.50137	3.79418	2.32015	3.01315	4.04297	12.6794
KAG9478881.1	evgvelvLoc25870cd1714033t1	KAG9478881.1 hypothetical protein [Eleutherodactylus coqui]	870.494	0.338113	0.234245	1.44342	0.148902	0.999822	62.6301	66.3949	63.0985	81.0563	54.9987	60.0053	57.2989	79.1999
KAG8556768.1	evgvelvLoc93967cd709970t1	KAG8556768.1 hypothetical protein [Engystomops pustulosus]	175.506	0.52068	0.360756	1.4433	0.148935	0.999822	65.2269	83.0188	67.8601	148.388	64.2503	82.0952	51.0691	85.2237
KAG9484347.1	evgvelvLoc4059cd1028087t1	KAG9484347.1 hypothetical protein [Eleutherodactylus coqui]	1194.94	-0.330156	0.228759	-1.44325	0.148951	0.999822	28.839	31.4158	17.5954	10.4445	22.2284	40.2286	33.5981	24.8793
KAG8571470.1	evgvelvLoc51576cd1075604t1	KAG8571470.1 hypothetical protein [Engystomops pustulosus]	97.6114	0.512738	0.355278	1.4432	0.148963	0.999822	5.13315	8.25249	6.52409	11.2394	4.79087	7.63824	4.97132	7.495
KAG9481843.1	evgvelvLoc8330cd1902348t1	KAG9481843.1 hypothetical protein [Eleutherodactylus coqui]	389.773	-0.624748	0.432928	-1.44308	0.148999	0.999822	23.2919	12.2276	9.46398	0.867827	13.7691	15.3155	16.0784	8.28343
KAG1925393.1	evgvelvLoc23825cd1917843t1	KAG1925393.1 hypothetical protein [Pimephales promelas]	53.5044	-0.542292	0.375819	-1.44296	0.149032	0.999822	3.66492	6.20768	2.35268	1.34704	3.77539	6.41854	4.98603	5.15713
KAG9494034.1	evgvelvLoc16630cd395072t1	KAG9494034.1 hypothetical protein [Eleutherodactylus coqui]	364.204	0.395191	0.273948	1.44258	0.14914	0.999822	14.2926	10.0319	14.0957	15.4385	14.0704	7.61251	13.1249	13.3239
XP_044145038.1	evgvelvLoc37409cd415851t1	XP_044145038.1 G-protein coupled receptor 87-like isoform X2 [Bufo gargarizans]	290.41	0.46491	0.322294	1.4425	0.14916	0.999822	21.9891	21.0488	21.6886	16.1584	21.3123	18.6383	19.1671	10.224
XP_044161079.1	evgvelvLoc7087cd1287094t1	XP_044161079.1 aldehyde oxidase-like [Bufo gargarizans]	591.283	-0.319692	0.221642	-1.44238	0.149195	0.999822	10.5994	10.7487	8.76413	7.16757	9.30476	13.5557	11.9313	20.7513
XP_044131058.1	evgvelvLoc25519cd868768t1	XP_044131058.1 sushi repeat-containing protein SRPX2 isoform X2 [Bufo gargarizans]	53.6131	0.560427	0.388545	1.44237	0.149197	0.999822	2.43117	2.51112	2.53353	5.14611	2.01314	1.72047	2.6033	3.46071
KAG9475709.1	evgvelvLoc32355ct1	KAG9475709.1 hypothetical protein [Eleutherodactylus coqui]	3533.82	0.378525	0.262445	1.4423	0.149217	0.999822	485.066	705.121	508.938	424.975	434.405	761.639	346.808	405.44
KAG9487494.1	evgvelvLoc13831cd392273t1	KAG9487494.1 hypothetical protein [Eleutherodactylus coqui]	68.1895	-0.796459	0.552253	-1.4422	0.149246	0.999822	10.0586	16.7287	7.46942	0.277031	6.97386	26.8335	9.88909	7.34336
XP_044134707.1	evgvelvLoc1040cd379482t1	XP_044134707.1 collagen alpha-3(V) chain isoform X1 [Bufo gargarizans]	89.5005	-0.595019	0.4126	-1.44212	0.149268	0.999822	1.19415	1.69877	0.675352	0.438595	0.74636	1.96661	1.62866	2.40876
XP_018084144.1	evgvelvLoc55371cd1562690t1	XP_018084144.1 uncharacterized protein LOC108698034 [Xenopus laevis]	2.35867	-2.1321	1.47857	-1.442	0.149301	NA	0.310462	0.253865	0.261581	0	0.244226	1.22777	2.68784	0.621984
KAG8569517.1	evgvelvLoc10048cd1698211t1	KAG8569517.1 hypothetical protein [Engystomops pustulosus]	4427.01	-0.486129	0.337177	-1.44176	0.149369	0.999822	345.649	193.431	173.489	49.5745	212.177	222.87	342.533	247.172
KAG8584487.1	evgvelvLoc28222cd2112016t1	KAG8584487.1 hypothetical protein [Engystomops pustulosus]	46.1544	-0.612596	0.425038	-1.44127	0.149508	0.999822	39.8167	12.6615	44.1091	1.79724	54.5235	30.3259	61.2829	2.95442
KAG9470890.1	evgvelvLoc36239cd652242t1	KAG9470890.1 hypothetical protein [Eleutherodactylus coqui]	27.2217	0.794642	0.551456	1.44099	0.149588	0.999822	1.99583	3.08265	2.1487	4.2341	0.610566	3.33251	2.59185	1.88816
KAG9463583.1	evgvelvLoc24062cd234323t1	KAG9463583.1 hypothetical protein [Eleutherodactylus coqui]	128.762	1.67716	1.16415	1.44067	0.149678	0.999822	2.87745	14.0684	15.6576	0.194823	3.81976	17.1638	0.986089	0
XP_044132174.1	evgvelvLoc12075cd855324t1	XP_044132174.1 von Willebrand factor A domain-containing protein 5A-like isoform X2 [Bufo gargarizans]	1351.29	-0.378856	0.263013	-1.44044	0.149742	0.999822	48.2595	43.0119	35.6428	17.4331	42.3103	49.0958	47.8695	67.5707
XP_040199449.1	evgvelvLoc122327cd1402334t1	XP_040199449.1 uncharacterized protein LOC120931762 [Rana temporaria]	1.40381	-2.95738	2.05328	-1.44032	0.149776	NA	0.331392	0	0	0	0.260691	0.524216	0.860714	1.65979
KAE8602318.1	evgvelvLoc27918cd27918t1	KAE8602318.1 hypothetical protein [Xenopus tropicalis]	18.1791	-0.900785	0.625429	-1.44027	0.149792	0.999822	1.31237	1.24257	0.698366	0.11224	1.19539	1.25652	2.27239	1.24542
XP_040290801.1	evgvelvLoc25629ct1	XP_040290801.1 pseudokinase FAM20A [Bufo bufo]	44.4529	0.511577	0.355292	1.43988	0.149902	0.999822	2.98963	2.58566	1.45323	2.47573	2.12567	1.6825	1.04527	3.16751
KAG9487995.1	evgvelvLoc92062ct1	KAG9487995.1 hypothetical protein [Eleutherodactylus coqui]	1.75529	-2.45671	1.70657	-1.43956	0.149992	NA	0.268126	0	0.225911	0	0.843691	0.212069	0.928528	1.07434
XP_018408140.1	evgvelvLoc92386cd1599705t1	XP_018408140.1 uncharacterized protein LOC108783928 [Nanorana parkeri]	1.75529	-2.45671	1.70657	-1.43956	0.149992	NA	0.427448	0	0.360148	0	1.34501	0.338081	1.48026	1.71271
XP_040262481.1	evgvelvLoc8224cd1515543t1	XP_040262481.1 peroxisome proliferator-activated receptor gamma coactivator 1-beta isoform X1 [Bufo bufo]	76.4128	-0.892303	0.61996	-1.43929	0.150068	0.999822	1.64372	3.42357	0.783918	0.277177	0.56113	3.82661	3.06092	4.19398
XP_044135634.1	evgvelvLoc6418cd384860t1	XP_044135634.1 myocardial zonula adherens protein isoform X1 [Bufo gargarizans]	321.63	-0.60411	0.419829	-1.43894	0.150167	0.999822	30.1397	8.22977	16.461	1.57423	20.7882	8.72656	28.2837	14.0173
KAG8564814.1	evgvelvLoc19344cd862593t1	KAG8564814.1 hypothetical protein [Engystomops pustulosus]	9.04271	1.12088	0.778997	1.43887	0.150188	0.999822	4.09637	10.7187	6.21255	9.31903	0.644486	7.77587	6.38363	4.10336
XP_040286166.1	evgvelvLoc59037cd675040t1	XP_040286166.1 ALK tyrosine kinase receptor [Bufo bufo]	2.25539	-2.10687	1.46454	-1.43859	0.150266	NA	0.234078	0.191406	0.197224	0	0.736555	1.66626	0.607965	0.234478
KAG8538960.1	evgvelvLoc26633ct1	KAG8538960.1 hypothetical protein [Engystomops pustulosus]	9.64121	-1.12074	0.779203	-1.43832	0.150344	0.999822	2.21204	4.22051	1.86376	0.29954	3.1902	4.08233	5.74527	4.80094
XP_049711397.1	evgvelvLoc138041cd1418048t1	XP_049711397.1 leucine-rich melanocyte differentiation-associated protein isoform X1 [Elephas maximus indicus]	6.52278	1.37774	0.958189	1.43786	0.150475	0.999822	3.31054	1.47656	3.04288	0.97809	2.13075	0.476073	2.34501	0
XP_044134396.1	evgvelvLoc63552cd679555t1	XP_044134396.1 nicotinamide N-methyltransferase-like [Bufo gargarizans]	36.1297	-0.610985	0.425015	-1.43756	0.150559	0.999822	2.25144	0.644352	2.27635	3.93289	2.12533	1.42459	3.50856	12.6296
KAG9474289.1	evgvelvLoc4623cd383065t1	KAG9474289.1 hypothetical protein [Eleutherodactylus coqui]	477.914	-0.553656	0.385148	-1.43751	0.150572	0.999822	59.322	29.4462	38.0849	3.59788	53.8301	30.0021	50.201	28.2888
KAG9460904.1	evgvelvLoc33004ct1	KAG9460904.1 hypothetical protein [Eleutherodactylus coqui]	35.923	0.876807	0.609963	1.43748	0.150583	0.999822	7.37347	42.2051	43.4878	11.437	13.1827	32.8707	8.70495	6.7146
XP_040275116.1	evgvelvLoc17025ct1	XP_040275116.1 major facilitator superfamily domain-containing protein 10 isoform X2 [Bufo bufo]	103.709	-0.400341	0.278526	-1.43736	0.150617	0.999822	3.90731	5.41091	5.52227	3.48183	5.25504	5.98144	9.82097	7.19667
KAG9486165.1	evgvelvLoc53923ct1	KAG9486165.1 hypothetical protein [Eleutherodactylus coqui]	108.48	0.388606	0.270366	1.43733	0.150624	0.999822	9.67013	10.7737	9.98082	15.419	6.18072	8.50884	10.7789	17.4359
KAG9463143.1	evgvelvLoc13004cd1701167t1	KAG9463143.1 hypothetical protein, partial [Eleutherodactylus coqui]	680.527	0.28401	0.197597	1.43732	0.150627	0.999822	26.9347	23.8427	26.0521	23.9632	19.8351	21.3698	26.9148	28.7457
XP_040294512.1	evgvelvLoc24288cd1304295t1	XP_040294512.1 E3 ubiquitin/ISG15 ligase TRIM25-like [Bufo bufo]	397.226	-0.391081	0.272127	-1.43713	0.150681	0.999822	29.3824	12.902	27.8097	2.35555	31.0961	14.7286	33.6921	9.21512
XP_040271819.1	evgvelvLoc70500ct1	XP_040271819.1 uncharacterized protein LOC120987316 [Bufo bufo]	6.9452	1.26691	0.881586	1.43708	0.150694	0.999822	1.52555	1.03953	1.28535	3.71843	1.00006	0.6033	0.880501	0.764075
JAR79249.1	evgvelvLoc48637cd664640t1	JAR79249.1 hypothetical protein, partial [Fundulus heteroclitus]	30.5232	-0.699633	0.486881	-1.43697	0.150727	0.999822	2.38938	1.77063	0.943678	0.849329	1.52719	2.77569	2.84435	3.59018
KAG8535258.1	evgvelvLoc83728cd83728t1	KAG8535258.1 hypothetical protein [Engystomops pustulosus]	5.26043	-1.40232	0.976009	-1.43679	0.150778	NA	1.16423	0.634663	0.326976	1.26122	1.8317	0.920826	3.69579	5.05362
KAG9494272.1	evgvelvLoc355ct1	KAG9494272.1 hypothetical protein [Eleutherodactylus coqui]	473.408	-0.469619	0.326873	-1.4367	0.150802	0.999822	36.5484	51.9777	18.3373	5.79263	23.3196	60.4262	38.984	24.8081
XP_040274169.1	evgvelvLoc32725cd1720888t1	XP_040274169.1 centromere-associated protein E isoform X4 [Bufo bufo]	8.22744	-1.51842	1.05705	-1.43647	0.15087	0.999822	0.232235	0.284849	0.146753	0	0.274033	0.321443	0.351854	2.09369
KAG8573213.1	evgvelvLoc5915cd1694078t1	KAG8573213.1 hypothetical protein [Engystomops pustulosus]	565.104	-0.389656	0.271444	-1.43549	0.151147	0.999822	19.651	24.3447	14.9453	3.87142	19.0427	23.5202	22.5836	14.9463
XP_040262432.1	evgvelvLoc40790ct1	XP_040262432.1 rho-related GTP-binding protein RhoG-like [Bufo bufo]	80.3899	-0.648287	0.45176	-1.43503	0.15128	0.999822	18.2214	8.96502	10.5386	1.00369	12.6333	10.015	21.5239	9.12623
KAG2463379.1	evgvelvLoc37367cd37367t1	KAG2463379.1 TCB1 transposase, partial [Polypterus senegalus]	6.46584	1.34096	0.934684	1.43466	0.151384	0.999822	1.83192	0.599185	0.463047	2.2326	1.15287	0.144892	0.475799	0.550514
PIO35218.1	evgvelvLoc49486cd49486t1	PIO35218.1 hypothetical protein [Lithobates catesbeianus]	2.29891	-2.22857	1.55404	-1.43405	0.151557	NA	0.431618	0	0	0.116894	0.56589	0.341379	0.249117	0.720591
KAG8569748.1	evgvelvLoc37157cd37157t1	KAG8569748.1 hypothetical protein [Engystomops pustulosus]	220.248	0.354279	0.247094	1.43378	0.151634	0.999822	18.6354	14.6983	18.1122	8.58384	15.6985	11.2576	17.9123	8.89267
XP_041434034.1	evgvelvLoc91060cd1371067t1	XP_041434034.1 uncharacterized protein LOC121398794 [Xenopus laevis]	2.01956	-2.30346	1.60701	-1.43338	0.151749	NA	0	0.269466	0.138828	0	0.388852	0.651609	0.855906	0.165052
XP_035270847.1	evgvelvLoc54407cd1078435t1	XP_035270847.1 protein NYNRIN-like [Anguilla anguilla]	32.6841	-0.675912	0.47156	-1.43335	0.151757	0.999822	5.89878	3.33047	4.37837	0.114111	6.51851	6.44286	5.71487	1.12549
XP_044125255.1	evgvelvLoc33783cd1721946t1	XP_044125255.1 LOW QUALITY PROTEIN: putative ATP-dependent RNA helicase TDRD12 [Bufo gargarizans]	2.42478	-2.1484	1.49891	-1.43331	0.151769	NA	0.67802	0.554418	0	0	1.33342	1.87693	0.2935	1.35836
KAG9493485.1	evgvelvLoc19122cd1043150t1	KAG9493485.1 hypothetical protein [Eleutherodactylus coqui]	72.9179	0.439795	0.306895	1.43305	0.151843	0.999822	5.91901	3.43349	2.64273	2.17847	4.65622	2.36077	2.36512	2.33111
KAG8563466.1	evgvelvLoc6948ct1	KAG8563466.1 hypothetical protein [Engystomops pustulosus]	7672.94	1.87176	1.30623	1.43295	0.151872	0.999822	89.8811	473.389	470.975	2.95632	314.858	505.265	40.3464	0.0700931
XP_018410174.1	evgvelvLoc85112cd701115t1	XP_018410174.1 poly [ADP-ribose] polymerase 4-like [Nanorana parkeri]	2.03012	2.46511	1.72066	1.43266	0.151955	NA	0.614456	0.334961	0.862854	0.332822	0	0.485992	0	0.205168
XP_040269003.1	evgvelvLoc27666cd1715829t1	XP_040269003.1 macrophage receptor MARCO [Bufo bufo]	6.8305	-1.82837	1.27632	-1.43253	0.151993	0.999822	0	1.40216	0	0.557284	0	2.17001	0.296913	13.7415
KAF7653974.1	evgvelvLoc31368cd874617t1	KAF7653974.1 hypothetical protein [Lucifuga dentata]	15.602	-1.00738	0.703266	-1.43243	0.152021	0.999822	6.97128	3.06946	1.80729	0.217847	4.21845	5.5138	4.87477	4.56593
XP_049458792.1	evgvelvLoc49342cd1737505t1	XP_049458792.1 aryl hydrocarbon receptor nuclear translocator 2 isoform X1 [Epinephelus fuscoguttatus]	4.63325	-1.72239	1.20263	-1.43219	0.152091	NA	0.264519	0.757042	0	0.107458	0.208085	0.941473	1.14505	1.19237
KAG8582538.1	evgvelvLoc14753cd1294760t1	KAG8582538.1 hypothetical protein, partial [Engystomops pustulosus]	65.4695	0.506555	0.35373	1.43204	0.152133	0.999822	2.99112	2.73025	2.19784	0.960789	2.2709	2.55833	1.68624	0.696798
XP_040292781.1	evgvelvLoc1981cd1026009t1	XP_040292781.1 nebulin-related-anchoring protein [Bufo bufo]	1091.1	1.29335	0.903396	1.43165	0.152243	0.999822	9.92813	27.0655	40.9899	0.472045	13.9532	33.1668	6.68691	0.0684687
KAG8570740.1	evgvelvLoc21521cd1709684t1	KAG8570740.1 hypothetical protein [Engystomops pustulosus]	293.662	-0.326366	0.227973	-1.4316	0.152259	0.999822	11.672	32.276	10.5746	4.12983	12.045	35.3388	16.19	10.8748
XP_044154939.1	evgvelvLoc2615ct1	XP_044154939.1 ubiquitin carboxyl-terminal hydrolase 43 [Bufo gargarizans]	171.157	-0.730119	0.51003	-1.43152	0.152281	0.999822	5.27866	5.825	2.52604	0.270653	3.04381	6.76926	4.70314	4.08126
KAG8563135.1	evgvelvLoc82401cd1770564t1	KAG8563135.1 hypothetical protein [Engystomops pustulosus]	16.73	1.05385	0.736237	1.4314	0.152316	0.999822	1.69505	7.20743	7.71213	7.43686	3.20021	2.94947	5.28301	1.35836
KAG8567183.1	evgvelvLoc33791cd1721954t1	KAG8567183.1 hypothetical protein [Engystomops pustulosus]	51.7682	-0.667875	0.466616	-1.43132	0.152339	0.999822	3.97755	4.35705	1.70727	0.853651	2.53859	5.40156	3.96337	5.86374
XP_044139244.1	evgvelvLoc59965cd59965t1	XP_044139244.1 methylmalonyl-CoA epimerase, mitochondrial [Bufo gargarizans]	204.049	0.38864	0.271578	1.43104	0.152417	0.999822	28.8119	28.0205	33.4688	35.0445	24.945	26.0244	27.8961	32.1059
KAG9491417.1	evgvelvLoc10539cd1517858t1	KAG9491417.1 hypothetical protein [Eleutherodactylus coqui]	160.614	0.607446	0.424496	1.43098	0.152435	0.999822	3.24738	8.18485	7.43574	4.43878	3.90699	9.00469	2.51376	3.25293
XP_040273397.1	evgvelvLoc59445cd437887t1	XP_040273397.1 tyrosine-protein kinase JAK3 [Bufo bufo]	7.30596	-1.15908	0.810131	-1.43073	0.152508	0.999822	0.305109	0.582139	0.514142	0.165264	1.20008	0.8044	0.880501	0.91689
XP_049750578.1	evgvelvLoc27123cd1307130t1	XP_049750578.1 leucine-rich repeat and guanylate kinase domain-containing protein [Elephas maximus indicus]	3.8426	-1.80178	1.25952	-1.43053	0.152564	NA	2.54258	0.831627	0.428452	0	1.20008	4.022	1.761	4.07507
PIO37607.1	evgvelvLoc8825cd387267t1	PIO37607.1 hypothetical protein, partial [Lithobates catesbeianus]	11063.6	1.69271	1.18345	1.43031	0.152627	0.999822	778.185	4668.34	4282.64	58.0647	2344.96	5258.22	384.589	3.40895
KAG8574865.1	evgvelvLoc32524cd1312531t1	KAG8574865.1 hypothetical protein [Engystomops pustulosus]	1211.57	0.439109	0.307007	1.43029	0.152634	0.999822	127.767	102.327	146.586	148.436	104.266	90.1937	169.851	92.221
KAG9486590.1	evgvelvLoc132352ct1	KAG9486590.1 hypothetical protein, partial [Eleutherodactylus coqui]	1.43838	3.00971	2.10432	1.43026	0.152643	NA	0.951416	0.194493	0.40081	0.386503	0	0.376252	0	0
CDQ86554.1	evgvelvLoc28854cd872103t1	CDQ86554.1 unnamed protein product [Oncorhynchus mykiss]	6.60254	1.24464	0.870242	1.43022	0.152653	0.999822	7.61132	8.55771	4.80971	6.95706	2.24531	3.76252	6.58955	1.90608
KAG8587714.1	evgvelvLoc44708cd887957t1	KAG8587714.1 hypothetical protein [Engystomops pustulosus]	298.631	0.837464	0.585563	1.43019	0.152664	0.999822	12.9121	62.4602	81.078	9.49694	22.1323	80.7328	9.88433	5.30979
XP_040270612.1	evgvelvLoc1869cd2085663t1	XP_040270612.1 mucin-17-like isoform X1 [Bufo bufo]	1360.65	-0.306995	0.214669	-1.43008	0.152693	0.999822	24.2098	19.6053	26.6674	4.62909	28.249	31.4304	33.4392	8.24574
[truncated: 49,654 more rows]

## Sheet: H.azureiventris.finger-toe
ID_transcript	transcript	annotation	baseMean	log2FoldChange	lfcSE	stat	pvalue	padj	TPM_1finger	TPM_2finger	TPM_3finger	TPM_4finger	TPM_1toe	TPM_2toe	TPM_3toe	TPM_4toe
[truncated: 48,740 more rows]

[truncated: 2 more sheets: H.nexipus.arm-leg, H.nexipus.finger-toe]
